# Supplementary material for: 8-epi-Salvinorin B: crystal structure and affinity at the κ opioid receptor
Source: Beilstein J Org Chem. 2007 Jan 9;3:1. doi: 10.1186/1860-5397-3-1 (PMC1805503; doi:10.1186/1860-5397-3-1)
Supplement: File 3 — Structure factors for 2b (Crystallographic Information File). [file Beilstein_J_Org_Chem-03-01-s003.hkl]

# 
# h,k,l, Fc-squared, Fo-squared, sigma(Fo-squared) and status flag 
# 
data_8esB 
_shelx_title ' 8esB in P2(1)' 
_shelx_refln_list_code          4 
_shelx_F_calc_maximum      210.57 
_exptl_crystal_F_000       832.00 
_reflns_d_resolution_high  0.7598 
 
loop_ 
 _symmetry_equiv_pos_as_xyz 
 'x, y, z' 
 '-x, y+1/2, -z' 
 
_cell_length_a    10.5103 
_cell_length_b     7.5216 
_cell_length_c    24.0788 
_cell_angle_alpha  90.000 
_cell_angle_beta   93.496 
_cell_angle_gamma  90.000 
 
_shelx_F_squared_multiplier     1.000 
 
loop_ 
 _refln_index_h 
 _refln_index_k 
 _refln_index_l 
 _refln_F_squared_calc 
 _refln_F_squared_meas 
 _refln_F_squared_sigma 
 _refln_observed_status 
   3  -3   0       70.69       66.01      4.53 o 
   4  -3   0       57.30       64.00      4.27 o 
   5  -3   0      291.01      306.16      9.05 o 
   6  -3   0       58.56       76.07      4.90 o 
   2  -2   0     3692.33     3782.69     35.08 o 
   3  -2   0     2130.64     2254.78     24.52 o 
   4  -2   0     1265.47     1392.37     19.49 o 
   5  -2   0      535.25      600.29     15.59 o 
   6  -2   0       24.75       25.44      3.20 o 
   7  -2   0      697.94      722.66     16.47 o 
   8  -2   0      377.16      363.87     19.99 o 
   9  -2   0       70.44       75.57     11.06 o 
  10  -2   0      137.04      131.64     13.96 o 
  11  -2   0       40.34       35.96      9.43 o 
  12  -2   0       24.22       31.06      9.18 o 
  13  -2   0       21.52       23.13      7.17 o 
   1  -1   0      154.33      144.47      3.90 o 
   2  -1   0     1106.40     1082.36     18.48 o 
   3  -1   0       62.68       52.46      3.48 o 
   4  -1   0     4419.83     4699.21     64.95 o 
   5  -1   0      448.74      474.57      9.24 o 
   6  -1   0      698.23      766.92     20.61 o 
   7  -1   0       30.25       46.65      3.86 o 
   8  -1   0       92.06       90.81      5.34 o 
   9  -1   0      446.44      441.91     15.51 o 
  10  -1   0      191.29      173.39     15.84 o 
  11  -1   0       25.80       21.63      7.80 o 
  12  -1   0       16.63        9.56      5.28 o 
  13  -1   0       26.65       34.70     10.31 o 
   1   0   0       32.23       33.84      1.27 o 
   2   0   0    11618.59    10284.26    301.71 o 
   3   0   0      673.88      631.79      8.08 o 
   4   0   0       69.12       57.59      5.66 o 
   5   0   0     3218.39     3171.66     39.38 o 
   6   0   0       62.08       64.89      4.14 o 
   7   0   0        2.96        4.52      1.94 o 
   8   0   0       79.04       76.04      5.05 o 
   9   0   0      228.77      225.19      8.83 o 
  10   0   0       62.11       56.43      7.98 o 
  11   0   0      271.07      285.41     21.12 o 
  12   0   0       31.43       44.38     11.06 o 
  13   0   0      101.89      112.78     16.47 o 
   1   1   0      154.02      147.99      4.65 o 
   2   1   0     1105.90     1091.92     43.57 o 
   3   1   0       63.06       58.93      4.57 o 
   4   1   0     4418.45     4516.62    161.45 o 
   5   1   0      447.50      469.90     15.79 o 
   6   1   0      697.85      736.67     12.73 o 
   7   1   0       30.43       43.93      3.97 o 
   8   1   0       91.97       85.56      5.51 o 
   9   1   0      446.66      438.21     12.28 o 
  10   1   0      191.34      187.95     16.85 o 
  11   1   0       25.74       24.18      5.77 o 
  12   1   0       16.63       19.36      5.11 o 
  13   1   0       26.57       37.09     10.06 o 
   0   2   0     4480.95     5073.72     46.27 o 
   1   2   0      166.76      174.52      3.55 o 
   2   2   0     3692.92     3545.55     40.61 o 
   3   2   0     2129.42     2177.20    107.82 o 
   4   2   0     1264.52     1328.16     39.96 o 
   5   2   0      534.25      565.28     21.19 o 
   6   2   0       24.73       25.75      3.32 o 
   7   2   0      697.84      651.70     24.65 o 
   8   2   0      377.17      366.92     10.98 o 
   9   2   0       70.68       69.27      5.68 o 
  10   2   0      137.13      141.84     10.80 o 
  11   2   0       40.50       41.61      7.37 o 
  12   2   0       24.26       21.30      5.74 o 
  13   2   0       21.51       22.94      6.09 o 
   1   3   0      290.75      274.78      6.43 o 
   2   3   0      102.71      108.99      3.38 o 
   3   3   0       70.58       66.03      5.31 o 
   4   3   0       57.50       55.85      5.03 o 
   5   3   0      291.74      285.39     10.60 o 
   6   3   0       58.40       63.63      4.98 o 
   7   3   0       90.63       76.96      5.70 o 
   8   3   0      188.39      169.78      8.22 o 
   9   3   0      121.42      122.25      7.16 o 
  10   3   0      107.30      116.07     10.05 o 
  11   3   0        9.36        8.09      4.49 o 
  12   3   0       33.77       38.63      7.82 o 
  13   3   0        3.60        5.29      3.95 o 
   0   4   0      982.39     1031.52     23.89 o 
   1   4   0      200.37      216.87      6.71 o 
   2   4   0      263.61      275.22      9.78 o 
   3   4   0      120.30      122.40      4.05 o 
   4   4   0       92.12      106.11      5.86 o 
   5   4   0      107.07      116.03      7.89 o 
   6   4   0       31.10       33.64      5.31 o 
   7   4   0      146.56      140.37      7.70 o 
   8   4   0      255.10      226.26     12.17 o 
   9   4   0       87.44       77.66      9.02 o 
  10   4   0      147.54      133.57     10.93 o 
  11   4   0        2.57        3.56      3.74 o 
  12   4   0        9.35       17.62      5.60 o 
   1   5   0      432.54      440.70     10.60 o 
   2   5   0      813.84      850.38     32.29 o 
   3   5   0      207.95      194.70     15.72 o 
   4   5   0      213.18      220.94     11.02 o 
   5   5   0      277.46      237.39     11.78 o 
   6   5   0       81.45       72.07      7.78 o 
   7   5   0      131.15      113.86      7.59 o 
   8   5   0      150.00      142.30      8.46 o 
   9   5   0       23.85       16.98      5.15 o 
  10   5   0       50.46       56.25      8.87 o 
  11   5   0       74.18       71.47     14.21 o 
   0   6   0      366.97      359.19     13.46 o 
   1   6   0      198.70      184.83      7.88 o 
   2   6   0       66.36       68.19      5.65 o 
   3   6   0       89.83       75.89      7.78 o 
   4   6   0      265.85      260.62     13.11 o 
   5   6   0      141.67      141.83     10.03 o 
   6   6   0       41.58       31.79      6.39 o 
   7   6   0       56.75       56.66      7.82 o 
   8   6   0       98.94      100.60      7.98 o 
   9   6   0       13.30       10.89      4.62 o 
  10   6   0       17.77       23.59      6.14 o 
   1   7   0       73.77       74.34      5.15 o 
   2   7   0      157.38      146.76     10.22 o 
   3   7   0       22.59       20.71      5.44 o 
   4   7   0      193.96      173.61     11.59 o 
   5   7   0       78.93       80.07      9.00 o 
   6   7   0      207.35      196.76     12.83 o 
   7   7   0      118.36      110.24     10.09 o 
   8   7   0       11.39       14.15      3.69 o 
   9   7   0       15.84       26.99      6.37 o 
   0   8   0        0.27        3.02      4.27 o 
   1   8   0       46.25       39.22      5.49 o 
   2   8   0       52.48       49.33      6.27 o 
   3   8   0      170.24      159.07     15.65 o 
   4   8   0       99.86      107.36     10.57 o 
   5   8   0       39.88       45.96      7.64 o 
   6   8   0      195.93      208.56     13.87 o 
   7   8   0       53.86       62.59      9.19 o 
   8   8   0       73.92       86.21     11.10 o 
   1   9   0       16.67       22.92      5.84 o 
   2   9   0        7.42       12.01      3.38 o 
   3   9   0       43.44       43.94      6.21 o 
   4   9   0       45.43       58.81      7.23 o 
   5   9   0       17.51       32.89      6.46 o 
   4  -4   1       25.53       31.18      3.77 o 
  -5  -3   1      412.21      475.02      9.81 o 
  -4  -3   1      845.37     1041.45     14.46 o 
   3  -3   1      712.60      769.24     15.34 o 
   4  -3   1       97.07      103.98      5.91 o 
   5  -3   1       80.86       95.81      6.04 o 
   6  -3   1      675.53      743.08     17.10 o 
 -13  -2   1       14.72       25.78      7.92 o 
 -12  -2   1       33.75       41.87     10.18 o 
 -11  -2   1        1.12        1.26      3.77 o 
 -10  -2   1        3.49        8.42      4.78 o 
  -9  -2   1      356.44      308.05     19.49 o 
  -8  -2   1       68.94       63.87      9.43 o 
  -7  -2   1      253.25      245.52      8.63 o 
  -6  -2   1      791.59      841.44     14.49 o 
  -5  -2   1      342.49      364.52      8.43 o 
  -4  -2   1     1433.34     1482.27     18.61 o 
  -3  -2   1     2234.13     2532.52     26.28 o 
   1  -2   1      542.57      549.83     11.82 o 
   2  -2   1     1129.06     1153.10     16.97 o 
   3  -2   1      807.76      789.23     14.21 o 
   4  -2   1      344.86      409.76     11.06 o 
   5  -2   1     3040.29     3300.21     68.52 o 
   6  -2   1      552.27      590.20     13.15 o 
   7  -2   1       67.32       73.32      5.31 o 
   8  -2   1      117.55      116.16      6.89 o 
   9  -2   1      751.36      790.11     31.81 o 
  10  -2   1      123.75      110.27     12.82 o 
  11  -2   1      122.22      123.34     14.33 o 
  12  -2   1        0.68        4.65      4.27 o 
  13  -2   1        9.33       13.08      6.16 o 
 -13  -1   1        0.97        5.28      4.15 o 
 -12  -1   1      235.45      233.11     19.99 o 
 -11  -1   1      222.43      227.58     18.86 o 
 -10  -1   1        6.94        9.05      4.78 o 
  -9  -1   1      194.67      191.90      8.29 o 
  -8  -1   1      393.90      413.23     10.62 o 
  -7  -1   1       36.95       41.68      3.72 o 
  -6  -1   1       63.02       68.22      4.06 o 
  -5  -1   1      774.29      852.83     19.74 o 
  -4  -1   1      191.14      216.03     14.68 o 
  -3  -1   1     1341.15     1400.15     27.48 o 
  -2  -1   1     7280.85     7211.45     49.97 o 
   1  -1   1     7643.22     7578.45     64.25 o 
   2  -1   1     4479.56     4551.78     71.04 o 
   3  -1   1      161.46      256.67     58.03 o 
   4  -1   1     1662.98     1712.36     20.42 o 
   5  -1   1      630.18      687.20     12.79 o 
   6  -1   1       28.43       27.67      2.91 o 
   7  -1   1      106.41      111.58      5.43 o 
   8  -1   1      882.08      890.49     26.75 o 
   9  -1   1       89.75       78.64      5.42 o 
  10  -1   1      173.48      160.18     15.47 o 
  11  -1   1       60.55       64.38     11.94 o 
  12  -1   1       81.94       94.93     14.71 o 
  13  -1   1       79.75       91.16     15.34 o 
 -13   0   1        9.71       16.72      6.79 o 
 -12   0   1        1.39        2.39      3.90 o 
 -11   0   1      141.03      133.53     14.59 o 
 -10   0   1      263.04      284.60     13.37 o 
  -9   0   1       73.56       76.52      5.73 o 
  -8   0   1        4.00        1.64      1.91 o 
  -7   0   1      239.93      240.30      7.73 o 
  -6   0   1     1181.33     1157.49     15.49 o 
  -5   0   1        7.65        4.78      2.20 o 
  -4   0   1     5334.01     5582.93     81.47 o 
  -3   0   1     1604.06     1529.71     54.33 o 
  -2   0   1     2015.75     1906.39     91.88 o 
  -1   0   1      259.54      285.06     17.79 o 
   0   0   1       65.35       12.10     14.29 o 
   1   0   1     3075.69     3074.89     72.65 o 
   2   0   1     1138.46     1055.60     21.71 o 
   3   0   1     1872.79     1779.61     37.13 o 
   4   0   1      168.57      164.70      4.92 o 
   5   0   1     1299.52     1377.00     22.87 o 
   6   0   1       24.01       25.51      2.88 o 
   7   0   1      321.04      307.51     10.45 o 
   8   0   1       13.56       12.61      2.76 o 
   9   0   1      257.80      256.29      9.34 o 
  10   0   1      109.46      103.62      8.64 o 
  11   0   1       68.65       52.59      7.26 o 
  12   0   1       25.94       26.28      8.42 o 
  13   0   1       16.88       22.00      7.54 o 
 -13   1   1        0.97        5.53      4.90 o 
 -12   1   1      234.89      239.52     20.75 o 
 -11   1   1      222.42      243.15     13.49 o 
 -10   1   1        6.91        7.17      3.68 o 
  -9   1   1      195.08      180.34      8.40 o 
  -8   1   1      394.51      385.14     10.83 o 
  -7   1   1       37.00       35.00      3.76 o 
  -6   1   1       63.43       66.44      4.40 o 
  -5   1   1      774.62      822.15     28.86 o 
  -4   1   1      190.95      219.58      6.09 o 
  -3   1   1     1339.92     1360.94     54.50 o 
  -2   1   1     7289.66     7370.98    442.20 o 
  -1   1   1     4834.82     4936.15     79.17 o 
   0   1   1     3132.76     3273.64     28.54 o 
   1   1   1     7645.06     7814.31    120.08 o 
   2   1   1     4475.96     4569.84    108.63 o 
   3   1   1      161.68      226.00     13.38 o 
   4   1   1     1664.37     1680.38     22.95 o 
   5   1   1      629.79      659.36     24.45 o 
   6   1   1       28.62       26.90      4.21 o 
   7   1   1      106.12       99.83      7.38 o 
   8   1   1      881.31      848.41     15.57 o 
   9   1   1       89.61       71.79      8.17 o 
  10   1   1      173.48      190.67     11.82 o 
  11   1   1       60.61       65.09      8.30 o 
  12   1   1       81.51       87.73      9.81 o 
  13   1   1       79.82       92.54     15.72 o 
 -13   2   1       14.76       23.75      6.08 o 
 -12   2   1       33.80       37.58      7.40 o 
 -11   2   1        1.11        2.34      3.02 o 
 -10   2   1        3.58        0.90      3.33 o 
  -9   2   1      356.97      316.88     10.95 o 
  -8   2   1       68.64       66.60      5.51 o 
  -7   2   1      253.34      227.34      9.43 o 
  -6   2   1      793.02      819.87     17.32 o 
  -5   2   1      343.35      344.13      8.91 o 
  -4   2   1     1435.03     1438.10     55.83 o 
  -3   2   1     2232.72     2427.94    107.19 o 
  -2   2   1      859.65      867.63     19.78 o 
  -1   2   1     1535.15     1675.63     19.71 o 
   0   2   1     1614.17     1844.75     14.37 o 
   1   2   1      542.14      557.12     14.21 o 
   2   2   1     1128.79     1135.36     15.37 o 
   3   2   1      807.89      749.24     17.35 o 
   4   2   1      344.67      370.53      8.40 o 
   5   2   1     3039.36     3132.81     49.66 o 
   6   2   1      552.37      576.68     11.95 o 
   7   2   1       67.92       69.58      4.91 o 
   8   2   1      117.70      102.20      6.03 o 
   9   2   1      751.19      776.92     22.43 o 
  10   2   1      123.35      113.66      9.95 o 
  11   2   1      121.95      134.09     10.75 o 
  12   2   1        0.68        4.08      3.53 o 
  13   2   1        9.35        6.48      3.92 o 
 -13   3   1       29.13       40.69      7.69 o 
 -12   3   1        6.98        7.13      4.22 o 
 -11   3   1       58.76       59.23      9.02 o 
 -10   3   1      106.97      103.13     10.05 o 
  -9   3   1       17.63       25.97      4.05 o 
  -8   3   1      119.19      107.89      6.93 o 
  -7   3   1      301.65      268.92      9.62 o 
  -6   3   1       69.15       73.32      5.24 o 
  -5   3   1      411.90      437.84     17.92 o 
  -4   3   1      843.66      961.60     47.78 o 
  -3   3   1     1164.25     1385.96     33.21 o 
  -2   3   1      601.06      687.51     12.51 o 
  -1   3   1      323.91      360.80      7.27 o 
   0   3   1       53.06       49.54      3.73 o 
   1   3   1      438.14      467.55      7.91 o 
   2   3   1       62.49       67.24      4.94 o 
   3   3   1      712.00      747.98     15.30 o 
   4   3   1       97.65      103.12      6.42 o 
   5   3   1       80.93       75.11      4.93 o 
   6   3   1      675.09      707.74     14.38 o 
   7   3   1       47.93       58.50      5.01 o 
   8   3   1       41.52       37.21      4.73 o 
   9   3   1       72.49       68.21      8.31 o 
  10   3   1       51.78       50.05      7.80 o 
  11   3   1        4.54        6.80      3.96 o 
  12   3   1       24.46       26.72      6.85 o 
  13   3   1       18.86       17.46      5.80 o 
 -12   4   1       15.27       21.29      6.23 o 
 -11   4   1       56.19       50.77      8.31 o 
 -10   4   1       92.04       95.96     10.27 o 
  -9   4   1       23.67       25.71      4.43 o 
  -8   4   1      107.79      106.77      7.20 o 
  -7   4   1      268.97      248.27     10.00 o 
  -6   4   1       83.11       75.87      7.18 o 
  -5   4   1      307.72      286.38     11.92 o 
  -4   4   1       73.90       69.74      4.64 o 
  -3   4   1      432.40      475.49      9.06 o 
  -2   4   1      620.84      658.34     14.14 o 
  -1   4   1       51.87       52.10      3.68 o 
   0   4   1      114.76      101.31      5.69 o 
   1   4   1      145.23      142.80      6.64 o 
   2   4   1      222.40      234.45      6.88 o 
   3   4   1       74.44       95.51      3.79 o 
   4   4   1       25.64       28.30      4.53 o 
   5   4   1      107.32       97.48      7.20 o 
   6   4   1      359.20      303.17     10.34 o 
   7   4   1       87.61       86.58      6.37 o 
   8   4   1      139.57      121.96      8.54 o 
   9   4   1      239.27      206.04     14.59 o 
  10   4   1       51.63       68.17      9.15 o 
  11   4   1        0.74        0.62      3.11 o 
  12   4   1       77.09       94.36     11.60 o 
 -11   5   1       23.05       26.96      6.92 o 
 -10   5   1        6.57       15.57      5.01 o 
  -9   5   1       64.40       59.63      6.45 o 
  -8   5   1      255.37      230.14     10.62 o 
  -7   5   1      193.21      189.86     11.35 o 
  -6   5   1      664.67      623.99     20.87 o 
  -5   5   1      143.21      135.63      9.29 o 
  -4   5   1       88.92       73.70      7.32 o 
  -3   5   1       64.82       62.93      4.22 o 
  -2   5   1      205.80      196.30     14.90 o 
  -1   5   1      319.09      318.69      9.04 o 
   0   5   1       37.78       35.91      3.74 o 
   1   5   1       76.57       72.65      4.82 o 
   2   5   1      303.00      311.27      8.97 o 
   3   5   1      867.30      841.54     64.90 o 
   4   5   1       30.56       35.90      2.60 o 
   5   5   1      353.04      321.03     13.51 o 
   6   5   1      198.93      169.60     10.41 o 
   7   5   1       35.53       34.61      5.06 o 
   8   5   1      113.43      105.15      7.50 o 
   9   5   1       20.24       19.76      5.59 o 
  10   5   1        9.59        6.83      4.43 o 
  11   5   1       66.79       70.31     11.57 o 
 -10   6   1        4.14        4.97      4.10 o 
  -9   6   1        3.32        1.40      3.47 o 
  -8   6   1       12.81       14.14      3.79 o 
  -7   6   1       35.68       40.71      7.03 o 
  -6   6   1      654.96      614.43     26.91 o 
  -5   6   1      214.73      200.15     11.94 o 
  -4   6   1       46.10       47.85      6.96 o 
  -3   6   1      713.24      664.39     26.09 o 
  -2   6   1       47.84       45.18      4.39 o 
  -1   6   1      221.52      192.23      7.94 o 
   0   6   1       38.59       38.52      4.40 o 
   1   6   1       64.53       60.49      5.11 o 
   2   6   1       28.65       30.28      3.99 o 
   3   6   1      216.07      200.13     11.24 o 
   4   6   1      230.35      202.23     11.42 o 
   5   6   1      128.30      107.49      8.87 o 
   6   6   1      159.76      129.45     15.09 o 
   7   6   1       33.92       36.20      6.60 o 
   8   6   1       33.23       30.10      5.13 o 
   9   6   1       58.87       53.98      8.84 o 
  10   6   1       54.80       56.90      9.40 o 
  -9   7   1       27.40       21.36      6.00 o 
  -8   7   1       40.41       42.18      6.21 o 
  -7   7   1        5.92        6.43      3.68 o 
  -6   7   1      114.36      110.65     10.52 o 
  -5   7   1       54.35       56.61      8.08 o 
  -4   7   1       67.65       61.55      8.07 o 
  -3   7   1       24.66       20.95      5.37 o 
  -2   7   1       82.59       77.67      8.37 o 
  -1   7   1      148.63      152.75      7.65 o 
   0   7   1      399.16      387.17     10.79 o 
   1   7   1       17.11       16.31      3.08 o 
   2   7   1       43.56       45.30      6.82 o 
   3   7   1      167.21      165.04     14.27 o 
   4   7   1       45.60       45.30      7.21 o 
   5   7   1       29.59       31.31      6.25 o 
   6   7   1      100.52      101.21     10.04 o 
   7   7   1       10.12       17.22      5.14 o 
   8   7   1       39.60       46.49      8.21 o 
   9   7   1       97.46      107.23     12.09 o 
  -8   8   1       16.09       17.16      4.89 o 
  -7   8   1        2.55        3.17      3.26 o 
  -6   8   1        1.58        1.36      3.36 o 
  -5   8   1        4.98        8.61      4.09 o 
  -4   8   1       55.00       62.94      8.70 o 
  -3   8   1       20.99       14.85      4.93 o 
  -2   8   1       60.45       67.68      8.56 o 
  -1   8   1       42.85       42.37      5.77 o 
   0   8   1       65.02       62.73      8.67 o 
   1   8   1        3.31        4.02      2.74 o 
   2   8   1       74.35       69.99      7.02 o 
   3   8   1       34.51       33.77      5.42 o 
   4   8   1      341.95      320.81     16.49 o 
   5   8   1       10.93       12.29      4.37 o 
   6   8   1       20.73       25.39      5.78 o 
   7   8   1       14.85       12.90      6.60 o 
   8   8   1        2.56        9.38      3.77 o 
  -5   9   1       41.40       50.20      8.13 o 
  -4   9   1       60.45       76.11      9.82 o 
  -3   9   1        8.10       13.90      3.70 o 
  -2   9   1        4.91        8.61      3.12 o 
  -1   9   1       10.50       13.33      4.40 o 
   0   9   1       15.62       15.77      5.02 o 
   1   9   1       25.45       29.10      6.67 o 
   2   9   1       83.69       82.00     10.40 o 
   3   9   1      106.53      115.62      8.99 o 
   4   9   1       62.03       69.51      7.69 o 
   5   9   1      167.38      195.22     11.23 o 
   3  -4   2      242.18      259.51     10.81 o 
   4  -4   2      221.68      229.84      9.93 o 
   5  -4   2      167.21      184.58      8.80 o 
   2  -3   2      522.84      544.55     14.21 o 
   3  -3   2      700.80      792.25     16.97 o 
   4  -3   2        3.96       14.71      3.14 o 
   5  -3   2      725.86      799.41     17.98 o 
   6  -3   2      491.65      506.33     15.09 o 
 -13  -2   2       64.36       78.33     13.83 o 
 -12  -2   2       47.81       46.14     10.81 o 
 -11  -2   2       10.93       11.94      6.04 o 
 -10  -2   2        0.33        2.89      3.65 o 
  -9  -2   2      175.29      186.09     15.09 o 
  -8  -2   2     1453.00     1477.92     35.39 o 
  -7  -2   2       87.09      100.57      4.85 o 
  -6  -2   2      273.67      266.60      6.80 o 
  -5  -2   2     3420.29     3794.61     29.75 o 
  -4  -2   2      604.21      619.11      9.81 o 
   1  -2   2     2574.16     2782.85     31.31 o 
   2  -2   2     5089.02     5359.51     48.03 o 
   3  -2   2      366.93      424.85     11.32 o 
   4  -2   2        1.29        8.80      2.64 o 
   5  -2   2      529.42      599.31     20.87 o 
   6  -2   2      402.54      415.23     11.48 o 
   7  -2   2      179.51      177.65      8.18 o 
   8  -2   2      251.99      243.08     12.13 o 
   9  -2   2       78.65       86.00     12.07 o 
  10  -2   2      270.86      290.82     20.75 o 
  11  -2   2       13.38        9.30      5.41 o 
  12  -2   2       10.91       13.08      6.79 o 
  13  -2   2       79.83       89.65     15.21 o 
 -13  -1   2        0.05        3.52      4.53 o 
 -12  -1   2       43.05       53.94     11.32 o 
 -11  -1   2      182.11      190.74     16.97 o 
 -10  -1   2       16.77       20.52      4.37 o 
  -9  -1   2      102.65      101.26      6.42 o 
  -8  -1   2      153.44      141.42      6.44 o 
  -7  -1   2      844.12      838.33     16.67 o 
  -6  -1   2        0.08        0.76      1.38 o 
  -5  -1   2      137.07      127.64      5.37 o 
  -4  -1   2      992.68     1073.91     11.64 o 
  -3  -1   2     8543.28     8449.16     40.52 o 
  -2  -1   2     4129.43     3998.30     55.01 o 
  -1  -1   2     5386.50     5321.79     85.75 o 
   0  -1   2      280.95      301.01      7.92 o 
   1  -1   2     3166.50     3208.21     31.43 o 
   2  -1   2     1641.26     1619.10     21.88 o 
   3  -1   2     2648.32     2649.01     23.59 o 
   4  -1   2     1833.69     1864.53     40.99 o 
   5  -1   2      685.59      727.56     14.41 o 
   6  -1   2     1097.42     1130.79     22.69 o 
   7  -1   2      166.66      171.47     11.39 o 
   8  -1   2       75.18       72.34      6.55 o 
   9  -1   2       84.93       78.29      7.37 o 
  10  -1   2       45.70       39.98      9.56 o 
  11  -1   2        6.71        2.39      3.77 o 
  12  -1   2       17.07       12.57      6.54 o 
  13  -1   2       27.80       25.78      8.93 o 
 -13   0   2      541.49      596.60     33.57 o 
 -12   0   2       72.38       78.71     13.20 o 
 -11   0   2       37.29       33.82      9.05 o 
 -10   0   2        0.16        5.36      2.36 o 
  -9   0   2       47.36       45.31      4.83 o 
  -8   0   2       13.73        9.19      2.62 o 
  -7   0   2       34.76       33.27      3.54 o 
  -6   0   2        2.30       -0.61      1.51 o 
  -5   0   2     1754.15     1652.52     48.69 o 
  -3   0   2       72.80       89.72      4.49 o 
  -2   0   2    30332.91    24677.53    180.02 o 
  -1   0   2     2745.34     2581.95    130.99 o 
   0   0   2     1979.02     1852.98     81.25 o 
   1   0   2     5503.93     5094.80     37.67 o 
   2   0   2    44337.62    32298.08   1277.96 o 
   3   0   2      157.74      150.77      3.90 o 
   4   0   2        0.01        2.01      2.64 o 
   5   0   2     2240.09     2187.77     29.52 o 
   6   0   2        2.00        3.17      1.59 o 
   7   0   2      217.83      236.54      7.45 o 
   8   0   2      167.10      157.64      6.68 o 
   9   0   2       11.24       14.38      5.16 o 
  10   0   2       90.32       91.57      8.56 o 
  11   0   2        7.10        6.90      3.14 o 
  12   0   2       28.97       29.80      9.18 o 
  13   0   2        0.17        3.27      4.40 o 
 -13   1   2        0.05        7.04      5.16 o 
 -12   1   2       43.21       45.26     10.56 o 
 -11   1   2      181.92      204.46     12.31 o 
 -10   1   2       16.92       18.18      3.72 o 
  -9   1   2      103.14      105.85      6.61 o 
  -8   1   2      153.28      135.17      6.68 o 
  -7   1   2      843.75      816.29     17.58 o 
  -6   1   2        0.07        0.64      1.69 o 
  -5   1   2      137.89      122.91      6.89 o 
  -4   1   2      993.50     1071.56     33.06 o 
  -3   1   2     8542.81     8573.38    632.12 o 
  -2   1   2     4130.17     4045.95    303.02 o 
  -1   1   2     5388.36     5724.71    210.99 o 
   0   1   2      279.97      292.30      6.41 o 
   1   1   2     3163.27     3116.80     32.56 o 
   2   1   2     1641.36     1639.05     25.84 o 
   3   1   2     2648.15     2616.79     39.62 o 
   4   1   2     1832.48     1828.57     36.78 o 
   5   1   2      687.19      719.54     19.06 o 
   6   1   2     1096.19     1076.11     21.00 o 
   7   1   2      166.18      169.93      6.51 o 
   8   1   2       75.21       74.26      5.02 o 
   9   1   2       84.82       79.40     10.18 o 
  10   1   2       45.82       52.03      7.45 o 
  11   1   2        6.74        9.37      3.87 o 
  12   1   2       17.05       25.86      5.91 o 
  13   1   2       27.83       31.94      9.81 o 
 -13   2   2       64.36       74.56     14.59 o 
 -12   2   2       47.93       57.20      8.58 o 
 -11   2   2       10.95        9.80      4.02 o 
 -10   2   2        0.31       -1.19      2.76 o 
  -9   2   2      175.05      165.74      8.14 o 
  -8   2   2     1453.15     1349.61     22.40 o 
  -7   2   2       86.71      100.83      5.94 o 
  -6   2   2      274.39      244.87      8.16 o 
  -5   2   2     3419.71     3684.54     92.71 o 
  -4   2   2      604.38      601.45     36.53 o 
  -3   2   2       41.96       38.80      3.88 o 
  -2   2   2     2034.49     2177.33    106.68 o 
  -1   2   2     1561.07     1686.28     33.06 o 
   0   2   2     6857.09     7510.24     66.51 o 
   1   2   2     2572.44     2719.74     33.70 o 
   2   2   2     5092.48     5392.93     76.32 o 
   3   2   2      367.70      404.48     12.32 o 
   4   2   2        1.28        3.53      1.67 o 
   5   2   2      530.60      567.69     10.99 o 
   6   2   2      403.89      401.00      9.88 o 
   7   2   2      179.24      165.22      6.92 o 
   8   2   2      252.02      230.87      8.53 o 
   9   2   2       78.67       69.73      8.12 o 
  10   2   2      270.87      280.50     15.97 o 
  11   2   2       13.29       15.37      5.12 o 
  12   2   2       10.93       10.88      4.56 o 
  13   2   2       80.14       84.93     10.53 o 
 -13   3   2        3.00        4.09      5.47 o 
 -12   3   2       25.00       29.55      6.62 o 
 -11   3   2       68.44       75.68      9.60 o 
 -10   3   2        2.12        3.19      2.95 o 
  -9   3   2       59.20       54.46      5.66 o 
  -8   3   2      197.22      162.67      8.20 o 
  -7   3   2      112.93      108.12      6.41 o 
  -6   3   2      162.94      163.44      9.34 o 
  -5   3   2      242.75      241.40     13.58 o 
  -4   3   2      604.29      670.45     17.35 o 
  -3   3   2      418.90      489.87     16.57 o 
  -2   3   2     1345.46     1526.15     30.61 o 
  -1   3   2      381.41      374.48      7.40 o 
   0   3   2      929.81      945.65     10.98 o 
   1   3   2      976.52     1034.88     12.26 o 
   2   3   2      522.05      536.92     12.35 o 
   3   3   2      701.99      780.43     15.56 o 
   4   3   2        3.92        6.41      4.27 o 
   5   3   2      724.95      726.63     13.75 o 
   6   3   2      491.89      464.39     11.62 o 
   7   3   2       31.88       32.63      4.05 o 
   8   3   2      265.05      253.65      9.66 o 
   9   3   2      121.52      110.18      9.71 o 
  10   3   2        9.44       11.23      4.46 o 
  11   3   2        0.92        3.42      3.72 o 
  12   3   2       82.30       96.45     11.40 o 
  13   3   2        1.20       -0.59      6.48 o 
 -12   4   2       60.97       75.70     12.38 o 
 -11   4   2       42.78       48.05      8.22 o 
 -10   4   2       26.06       31.87      6.50 o 
  -9   4   2       31.77       30.01      5.11 o 
  -8   4   2      504.68      497.30     14.60 o 
  -7   4   2      278.71      245.17     10.00 o 
  -6   4   2      373.19      319.78     21.69 o 
  -5   4   2      593.22      564.63     16.58 o 
  -4   4   2      113.56      115.19      4.03 o 
  -3   4   2      120.02      119.76      4.55 o 
  -2   4   2     1009.54     1027.60     17.37 o 
  -1   4   2     1581.45     1710.03     25.56 o 
   0   4   2       26.04       24.26      2.85 o 
   1   4   2      398.14      421.11      8.91 o 
   2   4   2      296.96      317.23      6.86 o 
   3   4   2      242.14      235.49      9.83 o 
   4   4   2      222.00      212.90      9.63 o 
   5   4   2      167.69      174.94      9.21 o 
   6   4   2       81.40       77.45      5.84 o 
   7   4   2      135.85      130.18      7.46 o 
   8   4   2       32.41       32.46      4.64 o 
   9   4   2        2.97       -0.30      3.83 o 
  10   4   2       20.14       21.47      5.73 o 
  11   4   2       13.06        9.55      4.58 o 
  12   4   2        0.45        3.21      3.93 o 
 -11   5   2        2.73        4.51      3.91 o 
 -10   5   2       71.50       71.75      9.64 o 
  -9   5   2        5.68        3.48      2.48 o 
  -8   5   2       63.87       58.22      6.28 o 
  -7   5   2      110.21      105.78      8.95 o 
  -6   5   2      285.48      256.97     12.85 o 
  -5   5   2       65.77       57.67      6.97 o 
  -4   5   2      441.41      434.63     22.51 o 
  -3   5   2      113.14      124.07      5.34 o 
  -2   5   2       61.63       57.05      4.26 o 
  -1   5   2      186.72      181.90     16.87 o 
   0   5   2      493.54      538.55     28.20 o 
   1   5   2      360.55      371.31     11.63 o 
   2   5   2      150.84      142.97      6.40 o 
   3   5   2      177.15      190.84      7.64 o 
   4   5   2      223.79      222.11     13.90 o 
   5   5   2       51.56       43.00      6.07 o 
   6   5   2      130.15      113.06      8.55 o 
   7   5   2      120.46      108.68      7.48 o 
   8   5   2      132.40      125.25      7.79 o 
   9   5   2       47.94       40.47      7.41 o 
  10   5   2       46.83       51.99      8.76 o 
  11   5   2        7.42       13.36      4.79 o 
 -11   6   2        3.81        7.42      5.28 o 
 -10   6   2        1.96       -2.08      3.71 o 
  -9   6   2       28.25       37.31      5.77 o 
  -8   6   2       33.09       37.56      5.63 o 
  -7   6   2       19.85       22.09      5.74 o 
  -6   6   2       18.04       10.75      4.53 o 
  -5   6   2      372.91      342.53     15.47 o 
  -4   6   2      120.97      113.99      9.19 o 
  -3   6   2       24.26       30.01      5.87 o 
  -2   6   2      906.04      891.89     16.23 o 
  -1   6   2      150.24      157.73      7.30 o 
   0   6   2      804.86      831.54     21.20 o 
   1   6   2      136.91      127.96      6.06 o 
   2   6   2      306.39      297.97      9.92 o 
   3   6   2        3.03        3.28      2.20 o 
   4   6   2      107.24      100.39      8.67 o 
   5   6   2       50.19       48.95      6.93 o 
   6   6   2      106.36       90.27      8.58 o 
   7   6   2        6.43        6.43      3.11 o 
   8   6   2        2.15        4.34      3.81 o 
   9   6   2      118.31      115.59     11.94 o 
  10   6   2       20.29       25.81      6.98 o 
  -9   7   2       57.56       51.11      8.89 o 
  -8   7   2       20.86       25.45      6.25 o 
  -7   7   2       19.45       24.72      6.04 o 
  -6   7   2       17.35       13.57      4.98 o 
  -5   7   2        7.24        2.65      3.51 o 
  -4   7   2      101.99       84.73      9.14 o 
  -3   7   2       47.14       43.91      7.15 o 
  -2   7   2      384.89      336.44     22.25 o 
  -1   7   2      104.20      115.78      9.10 o 
   0   7   2      190.18      208.64      8.09 o 
   1   7   2       15.43       17.82      3.23 o 
   2   7   2      122.97      118.14      7.64 o 
   3   7   2        2.27        4.31      3.46 o 
   4   7   2      420.50      379.00     16.58 o 
   5   7   2      116.18      113.31      9.61 o 
   6   7   2       41.51       38.32      6.83 o 
   7   7   2        6.50       15.12      4.44 o 
   8   7   2       74.86       74.64     10.22 o 
   9   7   2       23.54       32.78      7.16 o 
  -8   8   2       53.62       52.37      8.41 o 
  -7   8   2       38.26       53.72      8.52 o 
  -6   8   2       55.73       60.42      8.84 o 
  -5   8   2       36.10       41.91      7.47 o 
  -4   8   2       88.10       91.41     10.00 o 
  -3   8   2       64.16       69.11      8.87 o 
  -2   8   2       32.99       39.05      6.76 o 
  -1   8   2       82.87       77.65      7.30 o 
   0   8   2       67.72       72.72      6.62 o 
   1   8   2      201.34      209.21     10.34 o 
   2   8   2       16.47       18.38      4.11 o 
   3   8   2       19.20       17.29      4.23 o 
   4   8   2      122.78      135.42      8.90 o 
   5   8   2       38.03       41.84      8.55 o 
   6   8   2       72.53       83.65      9.82 o 
   7   8   2       61.34       72.58      9.39 o 
   8   8   2      291.67      274.48     24.14 o 
  -5   9   2        5.56        8.12      4.11 o 
  -4   9   2       20.22       25.15      6.04 o 
  -3   9   2       11.17       18.38      4.83 o 
  -2   9   2       21.68       19.58      4.38 o 
  -1   9   2       19.59       20.68      5.42 o 
   0   9   2       20.31       17.27      4.71 o 
   1   9   2        9.93        8.14      3.94 o 
   2   9   2       19.90       21.28      5.23 o 
   3   9   2       44.42       47.27      6.61 o 
   4   9   2       94.65      105.00      9.12 o 
   5   9   2       59.25       67.93      7.82 o 
   3  -4   3     1031.84     1160.39     24.27 o 
   4  -4   3       85.93      106.50      7.42 o 
   5  -4   3      125.38      133.53      8.17 o 
   1  -3   3      352.70      385.50     13.20 o 
   2  -3   3      818.63      924.01     19.74 o 
   3  -3   3      971.18     1022.97     20.75 o 
   4  -3   3     2151.33     2468.40     34.07 o 
   5  -3   3      501.09      515.13     15.47 o 
   6  -3   3      279.23      288.94     12.20 o 
   7  -3   3       71.64       65.26      6.16 o 
 -13  -2   3       27.68       38.47      9.56 o 
 -12  -2   3       12.36        8.55      4.78 o 
 -11  -2   3      259.21      266.43     19.87 o 
 -10  -2   3       39.53       47.40      9.43 o 
  -9  -2   3      101.89      108.66      8.05 o 
  -8  -2   3       60.95       61.56      6.66 o 
  -7  -2   3      802.49      830.01     12.88 o 
  -6  -2   3       19.05       20.76      2.21 o 
  -5  -2   3      104.42      114.09      6.77 o 
  -4  -2   3      776.10      797.65     22.00 o 
   0  -2   3     2681.45     2852.26     34.58 o 
   1  -2   3      863.92      902.64     17.48 o 
   2  -2   3     3015.24     3171.37     35.71 o 
   3  -2   3      693.41      738.43     16.35 o 
   4  -2   3     1812.82     1939.81     29.17 o 
   5  -2   3      287.07      273.90      9.12 o 
   6  -2   3      144.46      140.97      7.19 o 
   7  -2   3      580.88      615.06     16.35 o 
   8  -2   3      452.29      458.12     18.36 o 
   9  -2   3      633.79      646.52     29.55 o 
  10  -2   3       65.67       82.36     12.82 o 
  11  -2   3       85.51       73.18     12.95 o 
  12  -2   3       28.84       40.99     11.06 o 
  13  -2   3        4.50       11.69      5.78 o 
 -13  -1   3       13.68       12.57      5.91 o 
 -12  -1   3       10.15       13.08      6.04 o 
 -11  -1   3       97.75       87.51     12.82 o 
 -10  -1   3      574.29      550.77     17.82 o 
  -9  -1   3      255.23      249.58     11.47 o 
  -8  -1   3      185.93      187.57      7.25 o 
  -7  -1   3      103.61       99.35      5.21 o 
  -6  -1   3     1149.13     1213.68     23.47 o 
  -5  -1   3      307.88      303.39      7.33 o 
  -4  -1   3      193.91      194.92      4.89 o 
  -3  -1   3      995.43     1083.88     25.35 o 
  -2  -1   3      945.01      965.81     66.39 o 
  -1  -1   3     1804.91     1831.89     17.16 o 
   1  -1   3     5947.73     5913.49     50.67 o 
   2  -1   3     3317.31     3318.26     25.87 o 
   3  -1   3     5821.55     5915.34     40.36 o 
   4  -1   3     1380.08     1397.66     18.85 o 
   5  -1   3      240.22      268.94      9.11 o 
   6  -1   3      305.41      315.98     10.63 o 
   7  -1   3      218.44      208.73     10.25 o 
   8  -1   3      599.85      570.70     16.51 o 
   9  -1   3       52.83       54.48      6.34 o 
  10  -1   3      453.62      460.11     16.56 o 
  11  -1   3       40.16       44.26     10.69 o 
  12  -1   3        4.32        3.14      4.53 o 
  13  -1   3       14.18       16.47      7.54 o 
 -13   0   3       50.42       69.53     13.33 o 
 -12   0   3       52.36       55.70     11.57 o 
 -11   0   3       80.87       99.96     13.58 o 
 -10   0   3        7.18        9.75      2.68 o 
  -9   0   3      351.25      333.46     10.79 o 
  -8   0   3      520.41      494.93     11.86 o 
  -7   0   3       19.62       20.44      3.05 o 
  -6   0   3       39.63       39.48      3.51 o 
  -5   0   3       86.63       89.47      7.63 o 
  -4   0   3       18.45       12.53      1.93 o 
  -3   0   3     1206.06     1249.46     63.37 o 
  -2   0   3     3237.84     3360.04    141.70 o 
  -1   0   3        0.62        2.39      1.51 o 
   0   0   3      159.91      154.00      7.98 o 
   1   0   3     4094.31     3830.52     28.36 o 
   2   0   3     2292.82     2265.21     28.79 o 
   3   0   3      306.21      274.13      7.22 o 
   4   0   3     8645.71     9123.01    102.20 o 
   5   0   3      855.84      806.87     11.29 o 
   6   0   3      985.48      958.88     24.28 o 
   7   0   3        1.58        5.48      1.84 o 
   8   0   3       28.62       33.61      3.47 o 
   9   0   3      416.24      402.73     15.76 o 
  10   0   3       60.77       58.21      7.38 o 
  11   0   3      254.06      282.26     14.13 o 
  12   0   3        5.75        4.65      5.03 o 
  13   0   3      186.42      240.65     22.13 o 
 -13   1   3       13.74       22.13      7.54 o 
 -12   1   3       10.22       12.57      5.91 o 
 -11   1   3       97.77      100.59      9.27 o 
 -10   1   3      573.72      523.62     14.26 o 
  -9   1   3      255.11      243.76      9.59 o 
  -8   1   3      185.97      177.73      7.62 o 
  -7   1   3      103.34       94.08      5.46 o 
  -6   1   3     1148.68     1201.02     32.66 o 
  -5   1   3      307.38      296.37     10.88 o 
  -4   1   3      195.01      197.67      5.95 o 
  -3   1   3      994.46     1057.79     63.56 o 
  -2   1   3      947.91      927.51     56.64 o 
  -1   1   3     1801.60     1828.68     39.42 o 
   0   1   3     1869.43     1892.98     15.85 o 
   1   1   3     5948.40     6058.79    173.57 o 
   2   1   3     3316.67     3403.99    102.48 o 
   3   1   3     5824.66     5826.69     50.49 o 
   4   1   3     1381.64     1356.55     16.45 o 
   5   1   3      240.05      259.29      8.08 o 
   6   1   3      305.78      309.58      7.88 o 
   7   1   3      218.46      207.06      7.07 o 
   8   1   3      600.25      562.16     12.20 o 
   9   1   3       52.70       49.06      6.93 o 
  10   1   3      453.79      448.94     17.96 o 
  11   1   3       40.20       57.33      8.11 o 
  12   1   3        4.35        4.24      3.15 o 
  13   1   3       14.21       19.36      7.42 o 
 -13   2   3       27.64       36.09     10.06 o 
 -12   2   3       12.37       21.93      5.57 o 
 -11   2   3      259.29      256.20     14.11 o 
 -10   2   3       39.58       52.67      5.58 o 
  -9   2   3      101.74      100.30      6.52 o 
  -8   2   3       60.97       62.93      5.43 o 
  -7   2   3      802.35      786.11     24.84 o 
  -6   2   3       19.08       19.38      3.50 o 
  -5   2   3      104.77      105.53      5.47 o 
  -4   2   3      776.50      790.10     46.71 o 
  -3   2   3      220.19      230.36     11.50 o 
  -2   2   3     5698.17     5960.84    181.68 o 
  -1   2   3     1231.11     1276.66     33.57 o 
   0   2   3     2682.45     2744.71     89.14 o 
   1   2   3      864.40      878.50     18.36 o 
   2   2   3     3011.73     3281.89     37.22 o 
   3   2   3      693.42      705.64     19.74 o 
   4   2   3     1809.85     1819.14     18.56 o 
   5   2   3      286.68      261.73      7.53 o 
   6   2   3      143.86      139.19      6.00 o 
   7   2   3      580.95      606.15     12.66 o 
   8   2   3      451.97      440.80     12.06 o 
   9   2   3      633.86      638.69     20.71 o 
  10   2   3       65.84       65.28      8.78 o 
  11   2   3       85.72       93.51     10.21 o 
  12   2   3       28.79       40.54      7.86 o 
  13   2   3        4.50        8.62      4.35 o 
 -13   3   3       11.43       22.02      5.55 o 
 -12   3   3       28.18       41.96      7.53 o 
 -11   3   3       31.13       39.58      7.39 o 
 -10   3   3       11.13       11.98      3.19 o 
  -9   3   3       19.40       14.36      3.41 o 
  -8   3   3      143.99      139.99      7.70 o 
  -7   3   3      177.81      166.19      7.83 o 
  -6   3   3      195.73      175.65      7.61 o 
  -5   3   3      854.54      827.43     30.49 o 
  -4   3   3     1335.97     1440.32     62.99 o 
  -3   3   3     1159.15     1334.23     82.48 o 
  -2   3   3     1759.81     1913.84     47.93 o 
  -1   3   3      732.64      735.00     22.29 o 
   0   3   3      504.64      571.67      8.24 o 
   1   3   3      352.86      380.09     13.83 o 
   2   3   3      818.80      907.28     35.08 o 
   3   3   3      971.33      996.49     20.75 o 
   4   3   3     2150.62     2322.53     28.26 o 
   5   3   3      501.12      482.18     11.12 o 
   6   3   3      280.00      264.86      9.83 o 
   7   3   3       71.64       64.03      5.17 o 
   8   3   3      206.65      196.45     12.45 o 
   9   3   3      277.16      246.34     13.78 o 
  10   3   3       66.82       62.93      8.62 o 
  11   3   3       50.35       54.99      8.70 o 
  12   3   3       24.95       33.77      7.62 o 
  13   3   3        7.64       16.60      6.79 o 
 -12   4   3        3.37        8.65      4.13 o 
 -11   4   3       15.65       21.02      5.85 o 
 -10   4   3        0.25        1.68      2.20 o 
  -9   4   3      200.09      182.96      9.46 o 
  -8   4   3      238.11      209.59      9.77 o 
  -7   4   3      411.51      394.38     12.61 o 
  -6   4   3      276.90      266.48     12.18 o 
  -5   4   3      125.89      110.05      7.81 o 
  -4   4   3       96.30       98.62      7.34 o 
  -3   4   3      554.93      577.48     14.37 o 
  -2   4   3       55.33       63.22      3.77 o 
  -1   4   3      895.34      988.25     21.07 o 
   0   4   3      133.04      158.85      5.17 o 
   1   4   3      822.09      973.41     15.28 o 
   2   4   3      550.55      572.51     19.07 o 
   3   4   3     1031.08     1101.42     20.72 o 
   4   4   3       85.87       86.25      6.60 o 
   5   4   3      125.68      114.37      7.48 o 
   6   4   3       13.26       11.47      3.17 o 
   7   4   3      112.85      103.30      6.83 o 
   8   4   3      290.76      254.84     13.94 o 
   9   4   3      149.40      117.75     10.31 o 
  10   4   3       39.84       35.39      7.26 o 
  11   4   3       26.80       29.64      6.92 o 
  12   4   3       15.70       15.55      8.86 o 
 -11   5   3      132.00      140.53     12.04 o 
 -10   5   3       21.49       27.45      6.43 o 
  -9   5   3       76.47       84.51      7.61 o 
  -8   5   3      203.58      170.67      9.38 o 
  -7   5   3      519.97      460.36     17.63 o 
  -6   5   3      328.40      308.86     14.19 o 
  -5   5   3      317.66      283.22     18.11 o 
  -4   5   3      484.59      451.40     23.51 o 
  -3   5   3      201.02      171.57      5.93 o 
  -2   5   3      348.34      327.10      8.82 o 
  -1   5   3       95.09       88.53      8.44 o 
   0   5   3      208.21      203.33     10.58 o 
   1   5   3       24.34       27.68      3.46 o 
   2   5   3      245.17      252.57      7.05 o 
   3   5   3      666.00      660.76     30.31 o 
   4   5   3        4.54        5.86      1.89 o 
   5   5   3      107.46       79.31      7.28 o 
   6   5   3      144.01      129.03      9.06 o 
   7   5   3       82.87       81.06      6.62 o 
   8   5   3       88.81       72.74      9.16 o 
   9   5   3       81.42       79.93      9.77 o 
  10   5   3       53.56       55.42      8.98 o 
  11   5   3       23.51       30.16      7.33 o 
 -10   6   3        5.39        6.18      3.68 o 
  -9   6   3        7.78       10.65      3.38 o 
  -8   6   3      117.24      105.09      8.53 o 
  -7   6   3      142.53      118.92     10.28 o 
  -6   6   3        0.19        1.13      3.11 o 
  -5   6   3       19.76       15.04      4.97 o 
  -4   6   3      554.52      520.13     25.71 o 
  -3   6   3      484.63      453.67     32.44 o 
  -2   6   3      127.79      125.81      9.37 o 
  -1   6   3     1177.11     1161.96     19.28 o 
   0   6   3       66.41       67.02      5.40 o 
   1   6   3     1299.85     1301.11     22.52 o 
   2   6   3       59.71       56.23      4.51 o 
   3   6   3      312.44      293.11     13.19 o 
   4   6   3      343.00      314.14     14.17 o 
   5   6   3      290.32      273.19     13.55 o 
   6   6   3      113.38       95.98      8.76 o 
   7   6   3      106.02      101.31      7.70 o 
   8   6   3       11.86       15.47      5.56 o 
   9   6   3       63.06       68.22      9.77 o 
  10   6   3       26.06       26.07      6.66 o 
  -9   7   3        2.83        8.22      3.05 o 
  -8   7   3       96.48       98.27     10.56 o 
  -7   7   3       68.55       71.82      9.18 o 
  -6   7   3       10.52        9.65      4.62 o 
  -5   7   3       59.78       55.62      8.13 o 
  -4   7   3      142.48      135.02     10.71 o 
  -3   7   3      221.98      204.25     14.40 o 
  -2   7   3       80.06       73.84      8.40 o 
  -1   7   3      123.38      118.94      9.42 o 
   0   7   3       33.40       32.91      4.50 o 
   1   7   3        1.23        1.31      1.95 o 
   2   7   3      104.97       99.25      7.40 o 
   3   7   3        9.55        9.11      3.14 o 
   4   7   3       19.16       15.72      5.16 o 
   5   7   3      134.42      143.28     10.62 o 
   6   7   3       41.70       33.98      6.44 o 
   7   7   3       61.26       57.25      6.81 o 
   8   7   3      168.06      167.74     13.05 o 
   9   7   3       75.72       98.67     11.90 o 
  -8   8   3       56.84       60.35      9.02 o 
  -7   8   3        2.60        0.67      3.02 o 
  -6   8   3       76.68       79.83      9.97 o 
  -5   8   3       19.84       22.01      5.73 o 
  -4   8   3      103.90       94.14     10.18 o 
  -3   8   3       62.86       65.15      8.75 o 
  -2   8   3       41.04       46.97      7.50 o 
  -1   8   3       31.93       31.81      6.30 o 
   0   8   3       87.55       89.67      7.37 o 
   1   8   3       11.84        7.97      2.96 o 
   2   8   3       57.27       62.81      6.70 o 
   3   8   3       22.34       25.29      4.71 o 
   4   8   3       25.66       27.94      4.91 o 
   5   8   3       29.25       28.87      4.99 o 
   6   8   3       34.07       38.04      7.11 o 
   7   8   3        1.73        5.66      5.41 o 
  -5   9   3       33.55       39.20      7.36 o 
  -4   9   3       67.70       83.67     10.26 o 
  -3   9   3        0.35        0.62      2.98 o 
  -2   9   3       15.22       15.36      3.68 o 
  -1   9   3       49.29       51.24      8.41 o 
   0   9   3        9.36       14.18      4.58 o 
   1   9   3        8.72        7.50      5.66 o 
   2   9   3       10.79       17.80      5.11 o 
   3   9   3       55.44       58.74      7.05 o 
   4   9   3       14.69       15.42      3.74 o 
   5   9   3       23.96       30.10      5.19 o 
   4  -5   4      132.58      154.90     10.06 o 
   2  -4   4      457.83      496.65     16.97 o 
   3  -4   4       53.97       56.96      6.29 o 
   4  -4   4      157.31      165.84      9.68 o 
   5  -4   4      120.68      128.12      8.68 o 
   1  -3   4      163.12      182.31      9.81 o 
   2  -3   4     1183.77     1380.17     25.78 o 
   3  -3   4     2971.97     3329.42     41.99 o 
   4  -3   4      202.10      240.02     10.94 o 
   5  -3   4      259.85      284.79     12.20 o 
   6  -3   4      115.88      121.84      8.68 o 
   7  -3   4      316.64      325.77     14.33 o 
 -13  -2   4       59.91       60.73     11.82 o 
 -12  -2   4        4.90        4.78      4.27 o 
 -11  -2   4       17.78       19.87      6.66 o 
 -10  -2   4       19.44       20.58      4.49 o 
  -9  -2   4      144.57      141.24      9.11 o 
  -8  -2   4      689.82      681.84     18.26 o 
  -7  -2   4       60.03       61.15      5.96 o 
  -6  -2   4      968.51     1025.72     24.12 o 
  -5  -2   4      311.72      358.73      6.94 o 
  -3  -2   4      128.10      127.62      9.43 o 
   0  -2   4     1974.12     2126.65     30.30 o 
   1  -2   4     1224.14     1211.82     21.75 o 
   2  -2   4       59.19       62.99      5.66 o 
   3  -2   4      104.60      126.99      7.67 o 
   4  -2   4      387.66      415.80     13.96 o 
   5  -2   4     3419.65     3708.09     39.79 o 
   6  -2   4      278.73      279.15     16.41 o 
   7  -2   4       32.92       38.91      4.86 o 
   8  -2   4      806.32      816.70     23.01 o 
   9  -2   4      205.08      193.38     16.60 o 
  10  -2   4       15.24       16.72      6.92 o 
  11  -2   4        9.20        9.05      5.28 o 
  12  -2   4       33.93       28.79      9.05 o 
  13  -2   4        2.17        3.65      4.15 o 
 -13  -1   4        2.83        6.29      4.27 o 
 -12  -1   4        6.33       12.32      5.66 o 
 -11  -1   4       62.45       70.27      7.59 o 
 -10  -1   4       22.71       19.29      4.48 o 
  -9  -1   4      263.91      248.66     11.51 o 
  -8  -1   4      319.56      299.10     17.01 o 
  -7  -1   4      231.03      233.98      7.45 o 
  -6  -1   4       27.84       28.92      2.89 o 
  -5  -1   4     1387.71     1398.29     31.53 o 
  -4  -1   4      693.41      753.62     22.49 o 
  -3  -1   4     1582.86     1606.68     53.18 o 
  -2  -1   4     4621.69     4404.44     46.14 o 
  -1  -1   4    15686.35    15838.03   1117.39 o 
   0  -1   4     4160.73     4370.83     29.32 o 
   1  -1   4     7183.84     7176.23     60.23 o 
   2  -1   4     1664.76     1619.66     17.85 o 
   3  -1   4     1593.61     1603.96     49.16 o 
   4  -1   4       29.65       28.33      3.42 o 
   5  -1   4       63.82       53.26      4.73 o 
   6  -1   4       51.64       58.32      5.37 o 
   7  -1   4       81.07       77.27      6.32 o 
   8  -1   4       29.17       40.47      5.42 o 
   9  -1   4      188.83      199.26     10.71 o 
  10  -1   4      134.99      136.77      9.39 o 
  11  -1   4        8.31       11.94      5.53 o 
  12  -1   4       52.69       60.85     12.70 o 
  13  -1   4       85.67      125.36     17.98 o 
 -13   0   4      129.58      147.61     16.09 o 
 -12   0   4        7.83       10.69      5.91 o 
 -11   0   4       81.71       98.95     13.45 o 
 -10   0   4       15.10       20.47      3.66 o 
  -9   0   4       45.68       46.30      4.99 o 
  -8   0   4      289.46      263.07      8.80 o 
  -7   0   4      976.06     1013.48     35.49 o 
  -6   0   4     1119.40     1140.77     41.64 o 
  -5   0   4      232.56      229.45     13.87 o 
  -4   0   4        1.10       -1.01      2.01 o 
  -3   0   4      155.00      155.14      5.54 o 
  -2   0   4     1929.90     1990.22     99.67 o 
  -1   0   4      249.08      242.22     13.52 o 
   0   0   4      440.94      418.57     18.36 o 
   1   0   4      457.17      448.19      9.56 o 
   2   0   4      867.44      865.63     12.36 o 
   3   0   4      588.37      486.21     10.50 o 
   4   0   4       20.91       19.13      1.77 o 
   5   0   4       84.62       67.19      3.38 o 
   6   0   4      269.37      295.58      7.15 o 
   7   0   4       11.13       12.98      2.26 o 
   8   0   4      145.64      146.77      9.23 o 
   9   0   4      886.56      882.17     22.87 o 
  10   0   4      128.15      121.17      9.46 o 
  11   0   4       22.87       26.26      5.44 o 
  12   0   4       63.19       68.65     13.45 o 
  13   0   4        0.31        0.63      4.40 o 
 -13   1   4        2.83        3.02      4.15 o 
 -12   1   4        6.31       13.58      5.66 o 
 -11   1   4       62.53       70.06      8.04 o 
 -10   1   4       22.67       28.59      4.25 o 
  -9   1   4      263.65      250.72     11.05 o 
  -8   1   4      319.18      286.74      9.57 o 
  -7   1   4      231.32      233.97      8.19 o 
  -6   1   4       27.85       27.43      3.31 o 
  -5   1   4     1386.03     1399.64     59.86 o 
  -4   1   4      692.92      735.96     20.04 o 
  -3   1   4     1583.34     1569.11     96.44 o 
  -2   1   4     4621.04     4995.22     63.81 o 
  -1   1   4    15687.95    14884.94   1239.16 o 
   0   1   4     4162.00     4210.30     27.95 o 
   1   1   4     7178.82     6879.61    196.69 o 
   2   1   4     1663.59     1564.00     24.64 o 
   3   1   4     1595.41     1592.68     15.76 o 
   4   1   4       29.77       29.52      2.36 o 
   5   1   4       63.80       56.90      3.75 o 
   6   1   4       51.53       63.53      3.82 o 
   7   1   4       81.34       80.82      6.96 o 
   8   1   4       29.30       37.48      6.18 o 
   9   1   4      188.74      199.18     11.78 o 
  10   1   4      134.70      132.14     10.62 o 
  11   1   4        8.35        8.73      3.92 o 
  12   1   4       52.52       56.33      8.28 o 
  13   1   4       85.62      117.06     17.85 o 
 -13   2   4       59.97       76.07     14.21 o 
 -12   2   4        4.96        7.07      3.55 o 
 -11   2   4       17.84       22.31      5.40 o 
 -10   2   4       19.63       18.51      3.83 o 
  -9   2   4      144.84      137.13      7.64 o 
  -8   2   4      690.69      686.72     22.09 o 
  -7   2   4       59.80       61.77      5.01 o 
  -6   2   4      968.96      987.70     35.78 o 
  -5   2   4      311.62      359.54      9.37 o 
  -4   2   4       28.76       30.18      3.99 o 
  -3   2   4      128.17      123.19      6.26 o 
  -2   2   4      249.16      297.06     10.05 o 
  -1   2   4     1735.66     1837.45     42.43 o 
   0   2   4     1974.42     2035.69     19.85 o 
   1   2   4     1223.91     1206.90     31.68 o 
   2   2   4       59.43       57.96      6.66 o 
   3   2   4      104.99      100.32      4.53 o 
   4   2   4      387.13      382.03      8.39 o 
   5   2   4     3418.83     3545.61     42.13 o 
   6   2   4      278.20      254.31      7.68 o 
   7   2   4       32.70       29.58      3.42 o 
   8   2   4      805.32      761.90     26.28 o 
   9   2   4      204.65      195.08     12.11 o 
  10   2   4       15.13       21.14      5.62 o 
  11   2   4        9.09       12.14      5.13 o 
  12   2   4       34.06       27.55      6.50 o 
  13   2   4        2.19        3.81      3.33 o 
 -13   3   4        0.46        5.35      3.44 o 
 -12   3   4       14.11       16.52      5.10 o 
 -11   3   4       23.37       21.31      5.67 o 
 -10   3   4       73.79       72.67      8.21 o 
  -9   3   4       29.64       27.08      4.52 o 
  -8   3   4      229.07      217.00      9.49 o 
  -7   3   4      144.97      137.23      8.58 o 
  -6   3   4      205.17      188.26      9.81 o 
  -5   3   4      490.99      498.43     23.32 o 
  -4   3   4      907.66      980.27     42.25 o 
  -3   3   4     1262.27     1357.67     90.40 o 
  -2   3   4      742.92      722.48     25.22 o 
  -1   3   4      266.67      307.10      6.08 o 
   0   3   4     2328.61     2578.02     70.31 o 
   1   3   4      163.79      171.06      7.05 o 
   2   3   4     1184.56     1280.22     28.16 o 
   3   3   4     2973.78     3211.05    131.08 o 
   4   3   4      201.99      223.73      8.66 o 
   5   3   4      259.83      256.58      8.14 o 
   6   3   4      116.09      113.58      6.00 o 
   7   3   4      317.26      298.42      9.72 o 
   8   3   4      254.18      227.56     12.78 o 
   9   3   4       54.87       63.26      8.36 o 
  10   3   4       41.24       45.97      7.73 o 
  11   3   4       29.98       28.21      6.80 o 
  12   3   4       51.05       51.33      9.32 o 
 -12   4   4       21.21       33.93      6.96 o 
 -11   4   4       86.21       97.55     14.65 o 
 -10   4   4       48.09       45.37      5.80 o 
  -9   4   4       14.51       13.00      3.57 o 
  -8   4   4      145.76      141.40      8.15 o 
  -7   4   4      315.90      305.80     11.29 o 
  -6   4   4      360.42      322.69     31.18 o 
  -5   4   4       12.14       11.84      3.80 o 
  -4   4   4      777.65      731.12     18.40 o 
  -3   4   4        9.67       13.62      1.67 o 
  -2   4   4        1.97        5.36      1.71 o 
  -1   4   4       33.15       34.57      3.22 o 
   0   4   4       88.16       92.30      4.13 o 
   1   4   4      157.23      183.97      5.62 o 
   2   4   4      457.86      439.56     18.11 o 
   3   4   4       54.17       47.35      5.24 o 
   4   4   4      157.38      155.86      8.41 o 
   5   4   4      120.67      110.72      6.26 o 
   6   4   4      249.02      212.44      8.73 o 
   7   4   4       72.20       64.91      5.74 o 
   8   4   4      348.62      313.98     15.33 o 
   9   4   4       57.21       57.46     10.94 o 
  10   4   4      148.43      128.08     11.47 o 
  11   4   4       27.51       33.43      7.32 o 
  12   4   4       12.66       12.34      4.77 o 
 -11   5   4      153.25      159.49     12.71 o 
 -10   5   4        0.34        1.14      2.41 o 
  -9   5   4      141.61      141.61      8.85 o 
  -8   5   4       78.37       69.50      6.89 o 
  -7   5   4      382.69      339.48     28.04 o 
  -6   5   4        9.97       19.77      5.25 o 
  -5   5   4       64.66       60.75      7.20 o 
  -4   5   4      249.17      253.08     12.16 o 
  -3   5   4       16.80       20.72      4.70 o 
  -2   5   4     1027.28     1053.54     23.88 o 
  -1   5   4      633.65      630.31     17.13 o 
   0   5   4      166.97      151.58      6.63 o 
   1   5   4      371.39      349.34      8.44 o 
   2   5   4      122.84      126.71      4.78 o 
   3   5   4      123.52      114.06      5.02 o 
   4   5   4      132.89      127.26      8.52 o 
   5   5   4      685.00      596.51     17.92 o 
   6   5   4      107.53      101.08      7.03 o 
   7   5   4      371.36      321.02     11.80 o 
   8   5   4       26.24       22.70      5.99 o 
   9   5   4        3.97        2.82      3.49 o 
  10   5   4        9.21        9.32      4.59 o 
  11   5   4       60.19       71.48     10.62 o 
 -10   6   4       35.15       44.20      8.21 o 
  -9   6   4        2.00        0.74      4.06 o 
  -8   6   4        2.42        1.30      3.27 o 
  -7   6   4       60.93       56.05      8.16 o 
  -6   6   4       70.01       68.72      8.44 o 
  -5   6   4      103.42       96.00     12.38 o 
  -4   6   4      673.84      618.88     23.95 o 
  -3   6   4      834.02      791.42     51.30 o 
  -2   6   4      488.35      465.99     16.69 o 
  -1   6   4       53.86       53.60      4.88 o 
   0   6   4      908.39      875.79     16.78 o 
   1   6   4      223.74      230.71      9.78 o 
   2   6   4      503.42      467.69     11.08 o 
   3   6   4       99.89       89.97      4.61 o 
   4   6   4       50.72       50.26      6.89 o 
   5   6   4      288.49      258.02     13.09 o 
   6   6   4       22.12       28.82      5.80 o 
   7   6   4      194.43      171.29     13.59 o 
   8   6   4       63.21       64.92      9.38 o 
   9   6   4       41.17       37.80      7.58 o 
  10   6   4        1.32        5.55      3.86 o 
  -9   7   4       25.96       24.83      4.68 o 
  -8   7   4        8.15       10.39      4.04 o 
  -7   7   4        8.57        5.42      3.75 o 
  -6   7   4       32.69       35.46      7.23 o 
  -5   7   4        9.33        6.51      4.09 o 
  -4   7   4      103.71      112.09     15.03 o 
  -3   7   4        3.21       -0.13      3.42 o 
  -2   7   4      372.92      346.78     15.73 o 
  -1   7   4      127.77      123.34     11.19 o 
   0   7   4      267.40      244.08     11.74 o 
   1   7   4      221.16      218.94      8.33 o 
   2   7   4      385.93      369.91     10.70 o 
   3   7   4        4.18        5.71      2.80 o 
   4   7   4      247.71      241.86     10.98 o 
   5   7   4       56.17       60.16      8.05 o 
   6   7   4       25.01       25.01      5.68 o 
   7   7   4       20.98       20.75      5.65 o 
   8   7   4       38.54       35.17      7.27 o 
   9   7   4       33.18       41.37      7.76 o 
  -8   8   4       10.43        8.81      6.41 o 
  -7   8   4       31.50       33.51      6.80 o 
  -6   8   4       45.52       42.01      7.85 o 
  -5   8   4      192.78      188.18     16.28 o 
  -4   8   4       13.08       10.06      4.35 o 
  -3   8   4        7.79       12.45      4.67 o 
  -2   8   4       10.81        8.69      4.04 o 
  -1   8   4       88.67       85.68      9.19 o 
   0   8   4      107.24      104.73      7.89 o 
   1   8   4       16.46       16.14      4.65 o 
   2   8   4       69.33       74.26      7.17 o 
   3   8   4       39.05       39.81      5.73 o 
   4   8   4        9.56        8.60      3.18 o 
   5   8   4       28.09       29.68      5.01 o 
   6   8   4      234.33      233.16     11.79 o 
   7   8   4        8.72       19.27      4.21 o 
  -5   9   4       19.29       18.33      5.11 o 
  -4   9   4       20.29       20.54      5.37 o 
  -3   9   4       72.21       74.84      9.59 o 
  -2   9   4        1.73        2.42      3.96 o 
  -1   9   4       13.73       15.96      5.05 o 
   0   9   4       54.82       46.77      8.14 o 
   1   9   4       24.23       32.04      6.84 o 
   2   9   4       28.01       31.75      6.53 o 
   3   9   4        9.90       12.93      3.16 o 
   4   9   4        4.49        7.05      2.79 o 
   5   9   4       25.34       30.81      5.25 o 
   3  -5   5      647.42      657.96     21.63 o 
   4  -5   5      143.58      157.54     10.69 o 
   2  -4   5      317.34      333.57     14.59 o 
   3  -4   5     1147.44     1218.73     27.28 o 
   4  -4   5      216.54      227.70     11.82 o 
   5  -4   5       32.62       35.71      5.53 o 
   6  -4   5       29.40       29.92      5.16 o 
   0  -3   5     1277.29     1436.50     28.79 o 
   1  -3   5     1081.39     1165.67     24.90 o 
   2  -3   5     1816.24     1951.88     32.44 o 
   3  -3   5     1406.51     1513.07     28.42 o 
   4  -3   5      203.39      224.18     11.32 o 
   5  -3   5      894.20      928.16     23.39 o 
   6  -3   5      218.40      204.44     11.57 o 
   7  -3   5     1212.74     1189.31     29.04 o 
 -12  -2   5       88.76       99.96     12.20 o 
 -11  -2   5       48.33       57.35      9.43 o 
 -10  -2   5      130.99      127.33      9.15 o 
  -9  -2   5      551.94      556.38     17.60 o 
  -8  -2   5      102.75       94.05      7.32 o 
  -7  -2   5       29.38       38.62      4.98 o 
  -6  -2   5       27.80       32.10      3.51 o 
  -5  -2   5      432.55      456.72      7.77 o 
  -4  -2   5      811.90      837.01     23.76 o 
  -3  -2   5     1177.07     1211.06     27.03 o 
  -1  -2   5      582.65      594.47     16.85 o 
   0  -2   5     1554.73     1769.07     28.79 o 
   1  -2   5       60.39       42.25      5.03 o 
   2  -2   5     1094.46     1094.76     22.00 o 
   3  -2   5      319.50      330.18     12.57 o 
   4  -2   5      439.99      464.08     15.47 o 
   5  -2   5      270.52      254.99     12.45 o 
   6  -2   5      244.68      236.98     35.71 o 
   7  -2   5      513.82      505.13     14.97 o 
   8  -2   5      153.32      165.47      9.36 o 
   9  -2   5       68.60       71.62      6.91 o 
  10  -2   5       37.02       46.02     10.69 o 
  11  -2   5       28.67       21.37      8.05 o 
  12  -2   5       34.17       37.34     10.18 o 
  13  -2   5      123.09      141.83     17.35 o 
 -13  -1   5       67.00       80.72     13.20 o 
 -12  -1   5      165.32      174.64     16.60 o 
 -11  -1   5      137.61      131.12      9.42 o 
 -10  -1   5       43.29       50.79      6.47 o 
  -9  -1   5      105.24       99.76     10.50 o 
  -8  -1   5       97.76      100.97      5.54 o 
  -7  -1   5       76.36       84.64      7.83 o 
  -6  -1   5      154.16      138.18      5.31 o 
  -5  -1   5     1478.24     1529.33     45.62 o 
  -4  -1   5      478.20      558.65     25.22 o 
  -3  -1   5      564.72      642.84     24.45 o 
  -2  -1   5     2762.84     2680.26     35.46 o 
  -1  -1   5     5679.12     5904.80    269.13 o 
   0  -1   5     4428.18     4472.25     43.63 o 
   1  -1   5     5859.31     6167.97     56.20 o 
   2  -1   5      539.72      497.15     14.08 o 
   3  -1   5     1633.66     1718.39     20.89 o 
   4  -1   5      386.48      370.71     16.22 o 
   5  -1   5     1589.88     1569.44     23.25 o 
   6  -1   5     1066.18     1093.87     20.75 o 
   7  -1   5       71.78       69.56      6.25 o 
   8  -1   5      188.04      178.70      9.91 o 
   9  -1   5       62.43       67.38      7.19 o 
  10  -1   5      193.33      205.62     11.53 o 
  11  -1   5      130.47      142.71     15.72 o 
  12  -1   5       22.09       17.73      7.29 o 
  13  -1   5       88.26       94.80     16.35 o 
 -13   0   5        3.41        5.91      3.77 o 
 -12   0   5      176.67      182.19     17.10 o 
 -11   0   5       73.14       82.36      7.98 o 
 -10   0   5        0.98        5.02      3.83 o 
  -9   0   5      244.27      247.67      9.39 o 
  -8   0   5       41.32       46.54      4.39 o 
  -7   0   5        0.13        0.53      1.61 o 
  -6   0   5       51.47       53.35      3.89 o 
  -5   0   5     1509.04     1546.94     62.45 o 
  -4   0   5      597.97      653.23     20.43 o 
  -3   0   5      105.04       84.74      3.48 o 
  -2   0   5     2159.63     2126.74     98.45 o 
  -1   0   5      272.19      253.94     16.60 o 
   0   0   5       16.98       13.78      1.86 o 
   1   0   5       13.62       11.78      1.34 o 
   2   0   5      571.51      503.33     11.44 o 
   3   0   5      280.68      291.40      8.49 o 
   4   0   5        0.30        5.05      2.23 o 
   5   0   5      170.82      170.46      8.05 o 
   6   0   5      155.01      129.12      7.75 o 
   7   0   5       11.14       11.78      3.68 o 
   8   0   5        0.49        0.23      2.48 o 
   9   0   5       27.71       25.98      5.29 o 
  10   0   5      354.35      351.19     15.64 o 
  11   0   5       31.85       33.70      6.13 o 
  12   0   5        3.45       13.08      6.41 o 
  13   0   5        0.88        3.27      4.78 o 
 -13   1   5       67.06       70.91     13.20 o 
 -12   1   5      165.56      186.09     17.48 o 
 -11   1   5      137.72      137.67      7.82 o 
 -10   1   5       43.44       43.56      5.15 o 
  -9   1   5      105.56       93.15      6.13 o 
  -8   1   5       97.92      101.08      6.64 o 
  -7   1   5       76.26       86.98      5.42 o 
  -6   1   5      154.21      138.36      6.30 o 
  -5   1   5     1477.55     1526.26     57.34 o 
  -4   1   5      480.24      530.17     24.41 o 
  -3   1   5      565.16      617.42     23.51 o 
  -2   1   5     2763.44     2940.59    121.99 o 
  -1   1   5     5681.79     5828.77    252.85 o 
   0   1   5     4429.32     4300.69    109.14 o 
   1   1   5     5852.94     5806.17     72.80 o 
   2   1   5      539.57      525.74     20.04 o 
   3   1   5     1632.83     1710.97     16.44 o 
   4   1   5      385.68      357.78      6.32 o 
   5   1   5     1589.04     1519.27     40.77 o 
   6   1   5     1065.95     1062.53     27.91 o 
   7   1   5       71.99       75.01      4.82 o 
   8   1   5      187.82      183.74     10.80 o 
   9   1   5       62.25       68.37      7.77 o 
  10   1   5      193.49      193.16     12.40 o 
  11   1   5      130.61      140.40     10.91 o 
  12   1   5       22.07       23.59      5.82 o 
  13   1   5       88.40      115.05     17.60 o 
 -13   2   5        4.01       19.61      6.92 o 
 -12   2   5       88.58       85.78     13.08 o 
 -11   2   5       48.35       55.31      5.96 o 
 -10   2   5      131.13      116.40      7.33 o 
  -9   2   5      551.77      515.76     14.26 o 
  -8   2   5      103.06      100.82      6.35 o 
  -7   2   5       29.60       26.52      3.84 o 
  -6   2   5       27.63       25.63      3.61 o 
  -5   2   5      432.56      440.62     33.76 o 
  -4   2   5      812.02      826.32     52.18 o 
  -3   2   5     1179.14     1242.45     99.83 o 
  -2   2   5       96.52       91.39      2.89 o 
  -1   2   5      583.61      586.28     13.96 o 
   0   2   5     1553.23     1697.67     18.49 o 
   1   2   5       60.58       56.59      5.28 o 
   2   2   5     1095.63     1159.43     18.99 o 
   3   2   5      320.52      309.97      9.82 o 
   4   2   5      440.16      454.85      8.96 o 
   5   2   5      270.72      234.73      6.93 o 
   6   2   5      244.09      237.51     12.09 o 
   7   2   5      514.40      479.14     10.74 o 
   8   2   5      152.92      157.64     10.58 o 
   9   2   5       68.47       62.55      8.31 o 
  10   2   5       36.91       40.08      7.48 o 
  11   2   5       28.54       31.52      7.15 o 
  12   2   5       34.20       37.68      7.68 o 
  13   2   5      123.03      129.44     12.11 o 
 -13   3   5       26.91       27.90      5.91 o 
 -12   3   5       75.40       77.54      9.69 o 
 -11   3   5       23.13       31.48      6.57 o 
 -10   3   5       48.25       49.75      5.94 o 
  -9   3   5       70.23       80.04      6.72 o 
  -8   3   5       14.19       13.75      3.48 o 
  -7   3   5      385.17      341.47     11.12 o 
  -6   3   5      119.22      124.71      8.49 o 
  -5   3   5      758.84      732.93     69.84 o 
  -4   3   5      577.61      625.82     33.63 o 
  -3   3   5      634.42      640.20     38.91 o 
  -2   3   5     4436.17     4986.74    140.54 o 
  -1   3   5      610.02      646.30      8.97 o 
   0   3   5     1276.48     1319.71     29.48 o 
   1   3   5     1080.53     1169.74     18.23 o 
   2   3   5     1815.12     1898.35     77.95 o 
   3   3   5     1408.08     1492.33     47.72 o 
   4   3   5      203.19      216.52      7.41 o 
   5   3   5      894.62      883.88     14.91 o 
   6   3   5      218.47      196.36      7.50 o 
   7   3   5     1212.71     1101.04     18.20 o 
   8   3   5       46.35       42.30      6.97 o 
   9   3   5       56.79       56.31      8.26 o 
  10   3   5        7.30        8.34      4.13 o 
  11   3   5       66.25       56.25      8.90 o 
  12   3   5        1.56        3.37      4.34 o 
 -12   4   5       37.89       48.42      8.13 o 
 -11   4   5      117.57      124.73     11.37 o 
 -10   4   5       23.08       29.28      4.75 o 
  -9   4   5       80.62       85.10      7.35 o 
  -8   4   5       46.08       38.46      5.35 o 
  -7   4   5      429.34      393.58     17.60 o 
  -6   4   5      826.17      781.70     28.42 o 
  -5   4   5       96.99       93.97      7.59 o 
  -4   4   5      164.41      148.81      8.80 o 
  -3   4   5      329.57      339.56      8.94 o 
  -2   4   5      890.02      913.53     24.38 o 
  -1   4   5      496.26      500.47      9.82 o 
   0   4   5      802.29      918.80     24.79 o 
   1   4   5       52.86       51.49      5.05 o 
   2   4   5      318.20      312.89     24.46 o 
   3   4   5     1147.06     1182.27     42.06 o 
   4   4   5      217.21      183.31     27.60 o 
   5   4   5       32.44       26.36      3.78 o 
   6   4   5       29.43       28.76      4.08 o 
   7   4   5      373.52      341.64     11.24 o 
   8   4   5       37.20       42.05      7.28 o 
   9   4   5       86.78       80.91      9.51 o 
  10   4   5        0.64       -0.19      3.59 o 
  11   4   5       34.10       36.56      7.69 o 
  12   4   5       49.25       60.35      9.67 o 
 -11   5   5        5.08        3.95      3.50 o 
 -10   5   5      146.81      153.00      9.42 o 
  -9   5   5       47.25       50.93      6.29 o 
  -8   5   5       78.84       71.13      6.99 o 
  -7   5   5       44.86       40.63      6.80 o 
  -6   5   5      211.17      188.40     11.60 o 
  -5   5   5      606.39      612.62     24.52 o 
  -4   5   5      381.38      362.41     14.62 o 
  -3   5   5      158.67      148.72      9.37 o 
  -2   5   5      306.77      304.57     11.04 o 
  -1   5   5       55.96       43.41      4.04 o 
   0   5   5      549.23      532.16     12.54 o 
   1   5   5      481.88      498.94     13.34 o 
   2   5   5      187.38      192.41      9.42 o 
   3   5   5      648.07      631.73     16.11 o 
   4   5   5      143.34      131.59     10.94 o 
   5   5   5      463.34      418.20     15.07 o 
   6   5   5       33.45       30.65      4.55 o 
   7   5   5      553.63      492.39     14.47 o 
   8   5   5       50.69       46.50      7.91 o 
   9   5   5        5.36        4.73      3.98 o 
  10   5   5        7.45        4.55      4.35 o 
  11   5   5       64.73       74.79     10.44 o 
 -10   6   5       37.06       44.92      6.21 o 
  -9   6   5       79.15       75.92      7.81 o 
  -8   6   5       42.62       52.75      8.09 o 
  -7   6   5       68.52       49.13      7.81 o 
  -6   6   5       25.47       21.56      5.87 o 
  -5   6   5       24.57       23.03      7.86 o 
  -4   6   5      230.32      225.67     12.58 o 
  -3   6   5      342.67      329.99     22.51 o 
  -2   6   5      552.57      515.47     17.72 o 
  -1   6   5       15.84       14.86      3.11 o 
   0   6   5        5.60        4.13      2.46 o 
   1   6   5      166.02      161.25      7.63 o 
   2   6   5      551.71      546.74     12.93 o 
   3   6   5      986.83      990.67     25.61 o 
   4   6   5      350.31      336.06     11.86 o 
   5   6   5       29.57       34.40      6.03 o 
   6   6   5       18.47       18.89      4.07 o 
   7   6   5        6.17        2.88      3.59 o 
   8   6   5       32.95       30.20      6.93 o 
   9   6   5        6.65       12.48      4.60 o 
  10   6   5       29.53       28.38      8.93 o 
  -9   7   5        7.31        6.26      2.78 o 
  -8   7   5        3.61        0.23      2.92 o 
  -7   7   5       36.84       52.98      8.42 o 
  -6   7   5      266.43      274.70     15.45 o 
  -5   7   5      132.06      124.15     10.60 o 
  -4   7   5       71.59       78.43      9.13 o 
  -3   7   5      329.13      306.41     15.29 o 
  -2   7   5      291.61      273.11     14.26 o 
  -1   7   5      261.89      240.83     19.68 o 
   0   7   5       47.30       45.20      5.02 o 
   1   7   5       95.21       96.15      5.89 o 
   2   7   5      155.22      147.58      6.98 o 
   3   7   5       97.90      102.63      7.23 o 
   4   7   5       39.42       29.66      4.94 o 
   5   7   5      151.35      155.53      8.91 o 
   6   7   5       21.71       19.76      5.37 o 
   7   7   5       10.08       11.39      4.38 o 
   8   7   5       19.15       20.67      5.73 o 
   9   7   5       22.89       30.65      6.71 o 
  -7   8   5       27.50       20.25      5.85 o 
  -6   8   5      129.78      131.87     11.96 o 
  -5   8   5       47.97       52.57      8.40 o 
  -4   8   5       38.00       35.59      6.91 o 
  -3   8   5       21.78       28.30      6.79 o 
  -2   8   5       66.17       62.82      8.49 o 
  -1   8   5       20.82       21.04      5.14 o 
   0   8   5       12.14       16.72      4.40 o 
   1   8   5       10.08        9.58      4.09 o 
   2   8   5      215.33      211.82     10.59 o 
   3   8   5       17.27       15.95      3.87 o 
   4   8   5      101.18      105.33      8.21 o 
   5   8   5       51.17       53.25      6.47 o 
   6   8   5       19.31       17.46      3.72 o 
   7   8   5       16.54       17.14      4.25 o 
  -5   9   5       42.77       41.42      7.68 o 
  -4   9   5        3.51        5.52      3.46 o 
  -3   9   5       41.29       41.89      7.52 o 
  -2   9   5       39.64       61.46     10.25 o 
  -1   9   5       59.37       69.95      7.29 o 
   0   9   5        6.17        5.19      3.51 o 
   1   9   5       13.07       11.61      4.38 o 
   2   9   5       50.21       62.22      9.21 o 
   3   9   5       27.38       29.12      7.23 o 
   4   9   5       11.11       15.98      3.62 o 
   5   9   5       17.83       19.05      4.13 o 
   3  -5   6      512.56      520.66     19.99 o 
   4  -5   6      701.29      709.89     23.01 o 
   1  -4   6      774.06      796.27     23.51 o 
   2  -4   6      113.83      132.40     10.06 o 
   3  -4   6      105.28      120.70      9.56 o 
   4  -4   6      241.00      230.09     12.57 o 
   5  -4   6       82.50       79.59      7.92 o 
   6  -4   6      722.02      746.86     23.01 o 
   0  -3   6      168.46      203.06     11.69 o 
   1  -3   6     4034.88     4563.62     55.20 o 
   2  -3   6      838.89      923.51     23.01 o 
   3  -3   6     1504.77     1685.08     31.68 o 
   4  -3   6      305.75      355.95     14.84 o 
   5  -3   6      376.50      394.30     16.09 o 
   6  -3   6     1417.34     1414.63     31.68 o 
   7  -3   6       98.36       93.29      8.93 o 
 -12  -2   6       50.71       53.94     10.44 o 
 -11  -2   6        0.70        5.63      2.78 o 
 -10  -2   6      282.79      269.67     13.10 o 
  -9  -2   6       42.21       45.97      7.86 o 
  -8  -2   6       71.78       79.94      6.96 o 
  -7  -2   6      176.27      166.99     18.86 o 
  -6  -2   6      637.86      663.31      9.80 o 
  -5  -2   6      354.86      387.45      8.05 o 
  -4  -2   6      236.52      242.04     13.33 o 
  -3  -2   6     2200.55     2239.44     38.35 o 
  -2  -2   6      824.41      840.02     21.75 o 
  -1  -2   6     2322.51     2528.24     37.47 o 
   0  -2   6     3369.13     3540.15     44.13 o 
   1  -2   6      772.96      841.78     20.12 o 
   2  -2   6     1551.30     1719.91     29.67 o 
   3  -2   6      248.73      250.21     11.69 o 
   4  -2   6      576.54      588.18     18.36 o 
   5  -2   6      609.06      686.00     21.00 o 
   6  -2   6      665.26      700.21     22.25 o 
   7  -2   6       91.54       89.73      7.06 o 
   8  -2   6      438.19      468.16     37.91 o 
   9  -2   6      198.90      193.77     12.89 o 
  10  -2   6      118.56       92.29     13.83 o 
  11  -2   6       38.56       40.61     10.44 o 
  12  -2   6        2.23        1.76      4.15 o 
  13  -2   6        0.55        5.78      5.53 o 
 -12  -1   6       25.39       35.58      9.18 o 
 -11  -1   6       11.59       13.31      3.77 o 
 -10  -1   6      120.44      130.27      9.02 o 
  -9  -1   6       50.15       39.88      5.60 o 
  -8  -1   6        6.36        6.72      2.35 o 
  -7  -1   6       21.30       22.89      3.07 o 
  -6  -1   6      564.51      584.22     31.61 o 
  -5  -1   6      667.86      715.86     37.77 o 
  -4  -1   6      426.01      402.58     13.03 o 
  -3  -1   6     4194.64     4395.91    237.18 o 
  -2  -1   6     3048.26     3148.79    215.95 o 
  -1  -1   6     3675.37     3540.40     40.23 o 
   0  -1   6       99.47      110.69      4.78 o 
   1  -1   6     6716.10     6690.77     61.86 o 
   2  -1   6      246.46      239.77     10.56 o 
   3  -1   6     1261.28     1359.40     22.95 o 
   4  -1   6     1313.01     1421.44     21.12 o 
   5  -1   6      391.44      412.12     12.26 o 
   6  -1   6       48.03       42.15      5.04 o 
   7  -1   6      180.82      172.73      9.74 o 
   8  -1   6      579.79      501.29     16.34 o 
   9  -1   6       40.89       38.35      5.80 o 
  10  -1   6       77.78       80.17      7.79 o 
  11  -1   6      175.13      194.64     18.61 o 
  12  -1   6      107.42       98.07     15.97 o 
  13  -1   6       28.95       33.57     10.18 o 
 -13   0   6       42.49       56.58     11.32 o 
 -12   0   6       21.09       32.31      8.68 o 
 -11   0   6       17.36       17.93      4.42 o 
 -10   0   6       15.28       18.09      4.19 o 
  -9   0   6      739.53      700.00     15.33 o 
  -8   0   6       81.04       78.55      6.16 o 
  -7   0   6        6.05        6.50      2.13 o 
  -6   0   6      358.71      377.41     19.82 o 
  -5   0   6      168.62      159.44      6.58 o 
  -4   0   6        8.32       10.31      1.87 o 
  -3   0   6      123.21      116.08      4.56 o 
  -2   0   6      214.27      249.20      9.18 o 
  -1   0   6       29.12       24.05      2.66 o 
   0   0   6      782.41      705.88     27.98 o 
   1   0   6       72.30       63.84      2.75 o 
   2   0   6       26.36       19.02      1.46 o 
   3   0   6       79.98       74.16      6.29 o 
   4   0   6      146.49      152.54      7.20 o 
   5   0   6       65.01       62.99     13.26 o 
   6   0   6      646.63      641.77     16.52 o 
   7   0   6      639.87      625.38     31.37 o 
   8   0   6       87.68       94.69      7.66 o 
   9   0   6       43.31       48.97      6.62 o 
  10   0   6       25.55       24.97      5.40 o 
  11   0   6       26.83       31.02      6.00 o 
  12   0   6       36.56       36.84     10.94 o 
  13   0   6        5.43        3.14      3.77 o 
 -13   1   6       37.33       47.78     11.06 o 
 -12   1   6       25.48       39.73      9.68 o 
 -11   1   6       11.58       12.91      3.16 o 
 -10   1   6      120.43      110.95      6.96 o 
  -9   1   6       49.94       54.76      5.27 o 
  -8   1   6        6.34        5.56      2.62 o 
  -7   1   6       21.39       19.19      3.29 o 
  -6   1   6      565.03      588.19     24.75 o 
  -5   1   6      668.97      696.28     34.70 o 
  -4   1   6      426.09      402.81     17.98 o 
  -3   1   6     4195.62     4456.96    255.53 o 
  -2   1   6     3046.06     3175.69    199.35 o 
  -1   1   6     3676.15     3671.83    156.10 o 
   0   1   6       99.01      106.39      4.66 o 
   1   1   6     6714.33     6463.48     65.03 o 
   2   1   6      246.67      240.90      5.38 o 
   3   1   6     1259.46     1368.59     26.62 o 
   4   1   6     1312.09     1374.32     13.15 o 
   5   1   6      391.98      402.21      9.37 o 
   6   1   6       47.72       44.35      2.65 o 
   7   1   6      181.12      167.51      9.69 o 
   8   1   6      579.76      530.91     17.78 o 
   9   1   6       40.93       42.54      6.80 o 
  10   1   6       77.80       83.09      9.11 o 
  11   1   6      175.44      170.25     12.12 o 
  12   1   6      107.43      107.05     10.18 o 
  13   1   6       28.86       33.16      5.76 o 
 -13   2   6       27.52       36.71      9.93 o 
 -12   2   6       50.80       55.15      7.73 o 
 -11   2   6        0.72        6.16      2.99 o 
 -10   2   6      283.33      250.22     12.27 o 
  -9   2   6       42.23       39.44      5.01 o 
  -8   2   6       71.25       80.06      5.93 o 
  -7   2   6      176.57      170.83      7.67 o 
  -6   2   6      638.56      642.25     21.87 o 
  -5   2   6      354.48      392.18     26.40 o 
  -4   2   6      236.78      259.21     20.43 o 
  -3   2   6     2201.35     2348.82     62.30 o 
  -2   2   6      822.80      856.82     28.15 o 
  -1   2   6     2322.51     2368.58     44.32 o 
   0   2   6     3370.75     3372.99     28.38 o 
   1   2   6      774.16      798.84     13.38 o 
   2   2   6     1549.27     1665.30     36.34 o 
   3   2   6      248.73      252.42      6.99 o 
   4   2   6      576.91      571.52      9.95 o 
   5   2   6      608.54      629.18     10.88 o 
   6   2   6      665.18      655.37     11.63 o 
   7   2   6       91.79       91.53      8.09 o 
   8   2   6      436.99      418.06     27.35 o 
   9   2   6      199.36      177.25     12.02 o 
  10   2   6      118.60      113.19     10.30 o 
  11   2   6       38.65       32.93      7.37 o 
  12   2   6        2.23        6.90      4.04 o 
  13   2   6        0.55        2.57      3.24 o 
 -13   3   6       28.40       33.58      6.13 o 
 -12   3   6       58.68       57.34      8.49 o 
 -11   3   6       33.25       43.76      5.75 o 
 -10   3   6      232.06      225.14     10.48 o 
  -9   3   6      410.44      391.21     13.13 o 
  -8   3   6       83.81       80.81      6.43 o 
  -7   3   6       35.91       40.66      4.77 o 
  -6   3   6       35.17       32.44      5.29 o 
  -5   3   6       83.04       75.83      8.30 o 
  -4   3   6      288.37      291.99     22.38 o 
  -3   3   6      850.91      904.91     53.63 o 
  -2   3   6     1615.23     1858.03     49.83 o 
  -1   3   6      677.29      795.97     23.14 o 
   0   3   6      168.58      173.38      7.03 o 
   1   3   6     4030.79     4401.14     60.73 o 
   2   3   6      838.29      917.61     17.16 o 
   3   3   6     1505.78     1653.88     24.87 o 
   4   3   6      305.65      337.93      8.98 o 
   5   3   6      377.28      362.92     13.02 o 
   6   3   6     1416.29     1339.41     19.08 o 
   7   3   6       98.53       87.50      8.53 o 
   8   3   6      206.90      194.17     11.91 o 
   9   3   6       99.15       89.69      9.82 o 
  10   3   6       12.23       19.11      5.53 o 
  11   3   6       17.61       18.54      5.31 o 
  12   3   6        6.71        9.13      4.91 o 
 -12   4   6       12.80       17.90      5.15 o 
 -11   4   6        0.64        2.78      3.08 o 
 -10   4   6       19.06       21.82      4.23 o 
  -9   4   6       19.65       14.72      3.82 o 
  -8   4   6       35.46       35.20      5.12 o 
  -7   4   6      237.61      216.34     11.89 o 
  -6   4   6      524.98      513.08     29.67 o 
  -5   4   6      210.49      206.32     20.18 o 
  -4   4   6        9.26       10.05      3.64 o 
  -3   4   6      125.45      135.62      5.89 o 
  -2   4   6       64.07       50.32      3.61 o 
  -1   4   6       95.37      102.53      4.48 o 
   0   4   6      464.99      503.64     12.34 o 
   1   4   6      773.13      750.67     16.39 o 
   2   4   6      113.64      113.50      7.92 o 
   3   4   6      105.27      113.26      5.80 o 
   4   4   6      241.38      230.00     15.15 o 
   5   4   6       82.25       67.79      5.20 o 
   6   4   6      721.37      665.35     16.26 o 
   7   4   6      649.92      601.92     20.26 o 
   8   4   6      329.88      288.28     15.07 o 
   9   4   6       67.79       79.66      9.59 o 
  10   4   6        9.94       11.70      5.09 o 
  11   4   6        1.87        6.85      3.90 o 
  12   4   6       20.70       22.42      6.30 o 
 -11   5   6       81.42       87.01     10.71 o 
 -10   5   6       81.96       83.23      7.99 o 
  -9   5   6      148.60      149.46      9.24 o 
  -8   5   6      285.27      270.07     11.83 o 
  -7   5   6       48.27       46.05      7.14 o 
  -6   5   6       61.32       47.00      7.07 o 
  -5   5   6      231.01      250.44     27.72 o 
  -4   5   6      493.91      508.47     32.94 o 
  -3   5   6       10.08       13.65      4.26 o 
  -2   5   6       23.93       25.98      3.15 o 
  -1   5   6      145.17      153.94      6.58 o 
   0   5   6       61.29       65.92      4.23 o 
   1   5   6      147.72      160.39      6.09 o 
   2   5   6       27.75       26.09      3.67 o 
   3   5   6      512.07      490.27     12.72 o 
   4   5   6      700.81      689.33     25.65 o 
   5   5   6       11.16       11.37      4.22 o 
   6   5   6      704.35      624.83     15.79 o 
   7   5   6       91.66       79.86      9.28 o 
   8   5   6       43.81       48.80      8.11 o 
   9   5   6       90.87       93.05     10.76 o 
  10   5   6       79.85       83.79     10.76 o 
  11   5   6        2.54        5.45      3.88 o 
 -10   6   6        2.02        1.65      2.75 o 
  -9   6   6        7.18       10.89      3.56 o 
  -8   6   6        8.63       15.61      5.13 o 
  -7   6   6       16.63       18.61      5.44 o 
  -6   6   6       65.03       63.43      8.38 o 
  -5   6   6       42.12       49.67      7.49 o 
  -4   6   6      114.48       99.79      9.37 o 
  -3   6   6       23.02       24.13      5.73 o 
  -2   6   6      186.69      175.77     11.02 o 
  -1   6   6       59.63       64.75      5.09 o 
   0   6   6      192.25      178.42      7.98 o 
   1   6   6      106.39       98.30      5.35 o 
   2   6   6      239.75      244.91      8.62 o 
   3   6   6      573.53      584.21     18.32 o 
   4   6   6      135.73      128.19      7.63 o 
   5   6   6       10.62        8.87      3.14 o 
   6   6   6       75.83       77.12      6.68 o 
   7   6   6        3.52        4.75      3.88 o 
   8   6   6       18.25       25.44      6.60 o 
   9   6   6        4.73        1.76      3.76 o 
  10   6   6       76.56       94.49     11.60 o 
  -9   7   6        2.42        4.99      2.60 o 
  -8   7   6       11.34       11.09      4.22 o 
  -7   7   6       62.85       68.20      9.20 o 
  -6   7   6      125.24      137.56     11.34 o 
  -5   7   6      119.21      115.09     10.56 o 
  -4   7   6       97.94       83.60      9.55 o 
  -3   7   6      154.26      141.92     16.91 o 
  -2   7   6       97.17       92.67      9.46 o 
  -1   7   6      249.19      228.54     12.80 o 
   0   7   6      549.03      499.00     42.15 o 
   1   7   6      179.51      167.30      8.38 o 
   2   7   6      385.27      354.50     10.63 o 
   3   7   6       63.70       69.34      6.67 o 
   4   7   6       60.29       60.62      6.41 o 
   5   7   6       12.34       13.38      3.51 o 
   6   7   6      123.31      115.11      8.06 o 
   7   7   6       48.57       53.19      6.58 o 
   8   7   6        6.27        7.11      4.39 o 
   9   7   6       38.25       39.27      7.75 o 
  -7   8   6      101.05       99.52     11.51 o 
  -6   8   6       23.93       26.77      6.32 o 
  -5   8   6       10.03        8.41      4.09 o 
  -4   8   6      117.53      100.61     18.17 o 
  -3   8   6       30.51       31.80      6.71 o 
  -2   8   6      123.46      110.08     10.28 o 
  -1   8   6        6.36        6.92      3.73 o 
   0   8   6       31.66       34.94     10.31 o 
   1   8   6       23.74       28.07      6.07 o 
   2   8   6        7.04        7.50      2.83 o 
   3   8   6       39.93       36.56      5.47 o 
   4   8   6       95.42       99.84      8.89 o 
   5   8   6       44.18       45.08      6.19 o 
   6   8   6       22.88       27.99      6.21 o 
   7   8   6       37.62       44.38      6.25 o 
  -5   9   6        2.00        3.58      2.93 o 
  -4   9   6       24.98       27.96      6.45 o 
  -3   9   6       35.05       32.97      6.66 o 
  -2   9   6        5.14        8.94      3.87 o 
  -1   9   6       44.60       45.34      7.92 o 
   0   9   6       19.17       24.19      6.10 o 
   1   9   6       66.73       71.36     19.24 o 
   2   9   6       76.03       75.62     10.05 o 
   3   9   6        2.47        9.85      3.72 o 
   4   9   6        2.27        0.78      3.19 o 
   2  -5   7       91.75       95.81      9.81 o 
   3  -5   7      523.87      578.12     21.88 o 
   4  -5   7      245.53      249.45     14.46 o 
   5  -5   7      252.92      272.09     14.84 o 
   1  -4   7       60.14       57.84      7.67 o 
   2  -4   7      133.97      141.45     10.56 o 
   3  -4   7      141.19      148.87     10.81 o 
   4  -4   7       16.09       16.35      4.78 o 
   5  -4   7        1.51        1.63      2.77 o 
   6  -4   7      105.43      112.41      9.81 o 
  -1  -3   7     1867.28     2209.51     39.48 o 
   0  -3   7     3235.30     3753.64     51.68 o 
   1  -3   7     2666.07     3045.39     45.26 o 
   2  -3   7     2054.64     2208.25     37.85 o 
   3  -3   7       37.18       47.28      6.41 o 
   4  -3   7      254.73      288.68     14.08 o 
   5  -3   7      220.53      216.39     12.57 o 
   6  -3   7      618.21      585.79     21.25 o 
   7  -3   7      306.49      296.35     15.84 o 
   8  -3   7      184.93      206.08     13.58 o 
 -12  -2   7       31.76       38.85      8.80 o 
 -11  -2   7       65.52       57.01      7.24 o 
 -10  -2   7      253.48      235.13     13.89 o 
  -9  -2   7      110.58      108.82      8.09 o 
  -8  -2   7      525.26      500.37     15.84 o 
  -7  -2   7      584.25      559.98     26.22 o 
  -6  -2   7      463.52      455.34     25.27 o 
  -5  -2   7      721.05      764.59     35.33 o 
  -4  -2   7      420.37      480.45     23.13 o 
  -3  -2   7      601.75      592.20     19.87 o 
  -2  -2   7      593.20      626.15     19.24 o 
  -1  -2   7     2269.33     2446.90     38.10 o 
   0  -2   7     2635.19     2767.14     39.98 o 
   1  -2   7     1803.91     1944.47     32.82 o 
   2  -2   7      385.76      352.93     13.83 o 
   3  -2   7      362.56      366.26     14.71 o 
   4  -2   7      651.15      726.49     21.37 o 
   5  -2   7      678.05      731.26     22.63 o 
   6  -2   7      266.17      272.59     11.02 o 
   7  -2   7      507.44      504.85     15.72 o 
   8  -2   7       86.89       81.79      9.12 o 
   9  -2   7      217.56      223.21     19.87 o 
  10  -2   7        2.44       13.08      6.04 o 
  11  -2   7      315.18      328.04     24.77 o 
  12  -2   7       82.69      100.21     16.47 o 
 -12  -1   7       79.59       89.65     12.70 o 
 -11  -1   7        3.74        5.16      2.75 o 
 -10  -1   7      265.03      243.49     13.96 o 
  -9  -1   7      118.26      113.08      8.11 o 
  -8  -1   7        0.29        1.23      2.95 o 
  -7  -1   7      287.14      297.48     11.82 o 
  -6  -1   7       12.36       14.42      2.35 o 
  -5  -1   7      224.37      239.51      9.13 o 
  -4  -1   7      359.01      421.34     12.33 o 
  -3  -1   7     3048.78     3047.03    115.36 o 
  -2  -1   7     3358.60     3316.74    264.42 o 
  -1  -1   7     3734.54     3871.14    168.11 o 
   0  -1   7      769.62      759.39     12.23 o 
   1  -1   7     1266.85     1306.48     15.38 o 
   2  -1   7     3659.42     3682.35     45.89 o 
   3  -1   7     1398.76     1459.96     20.62 o 
   4  -1   7     1446.49     1458.34     22.11 o 
   5  -1   7       81.77       86.21      6.26 o 
   6  -1   7      497.83      448.78     56.89 o 
   7  -1   7       85.74       82.07      7.03 o 
   8  -1   7       33.82       35.17      5.49 o 
   9  -1   7      114.81      116.26      8.75 o 
  10  -1   7       57.82       50.00      6.91 o 
  11  -1   7       77.06       88.64     14.59 o 
  12  -1   7       93.71      103.35     16.47 o 
  13  -1   7       12.74        9.56      5.91 o 
 -13   0   7        3.62        9.18      3.65 o 
 -12   0   7       23.09       33.45      8.30 o 
 -11   0   7       38.70       38.74      6.21 o 
 -10   0   7       59.89       52.46      6.71 o 
  -9   0   7       69.67       73.78      6.29 o 
  -8   0   7       70.11       70.26      5.08 o 
  -7   0   7        0.94        1.47      1.84 o 
  -6   0   7       34.82       29.71      3.16 o 
  -5   0   7       19.83       16.52      2.40 o 
  -4   0   7      390.91      400.67     16.50 o 
  -3   0   7      153.17      158.37      6.66 o 
  -2   0   7      415.32      387.19     21.31 o 
  -1   0   7        1.59        4.95      1.81 o 
   0   0   7       51.68       49.06      3.59 o 
   1   0   7      523.69      499.92      7.77 o 
   2   0   7      156.88      154.70      3.81 o 
   3   0   7      363.43      387.86     10.40 o 
   4   0   7      630.45      615.69     14.31 o 
   5   0   7      724.66      720.60     16.67 o 
   6   0   7      225.48      214.41      9.96 o 
   7   0   7        0.00        3.23      2.80 o 
   8   0   7      136.50      112.52      8.40 o 
   9   0   7      393.32      353.48     15.19 o 
  10   0   7       25.66       30.22      5.82 o 
  11   0   7       29.52       28.54      5.80 o 
  12   0   7      108.65      106.54      9.70 o 
  13   0   7       71.70       97.69     16.85 o 
 -13   1   7       23.24       35.58      8.80 o 
 -12   1   7       79.45       83.49     13.33 o 
 -11   1   7        3.70        4.91      2.83 o 
 -10   1   7      265.13      241.93     16.39 o 
  -9   1   7      118.07      118.81      6.92 o 
  -8   1   7        0.29        3.64      2.24 o 
  -7   1   7      286.95      289.79     13.95 o 
  -6   1   7       12.44       12.95      2.71 o 
  -5   1   7      224.46      234.58      9.03 o 
  -4   1   7      359.19      437.37     33.13 o 
  -3   1   7     3048.73     3267.57    105.93 o 
  -2   1   7     3359.14     3320.08    191.11 o 
  -1   1   7     3734.24     3758.34    194.45 o 
   0   1   7      768.46      731.64      8.31 o 
   1   1   7     1269.29     1228.72     13.20 o 
   2   1   7     3659.27     3634.05     44.09 o 
   3   1   7     1398.30     1507.75     33.07 o 
   4   1   7     1447.37     1522.51     38.67 o 
   5   1   7       81.74       82.10      7.17 o 
   6   1   7      497.07      482.07     16.22 o 
   7   1   7       85.57       80.24      7.26 o 
   8   1   7       33.84       34.04      6.03 o 
   9   1   7      114.77      109.64      9.33 o 
  10   1   7       57.73       49.79      7.53 o 
  11   1   7       77.05       85.45      9.82 o 
  12   1   7       93.63      100.27     10.70 o 
  13   1   7       12.69       11.05      3.92 o 
 -13   2   7      127.30      128.88     14.84 o 
 -12   2   7       31.78       33.58      9.81 o 
 -11   2   7       65.52       61.45      6.35 o 
 -10   2   7      253.68      239.15     10.44 o 
  -9   2   7      110.17      110.20      7.07 o 
  -8   2   7      524.48      480.49     13.20 o 
  -7   2   7      582.67      552.55     13.40 o 
  -6   2   7      463.27      462.83     15.32 o 
  -5   2   7      721.17      708.23     44.76 o 
  -4   2   7      420.51      450.67     39.79 o 
  -3   2   7      602.26      631.68     12.49 o 
  -2   2   7      592.35      631.01     19.43 o 
  -1   2   7     2268.99     2328.17     38.60 o 
   0   2   7     2634.51     2683.49     33.19 o 
   1   2   7     1802.75     1868.95     21.54 o 
   2   2   7      385.20      373.95     10.22 o 
   3   2   7      362.30      348.99     16.70 o 
   4   2   7      650.97      700.80     15.83 o 
   5   2   7      677.81      714.50     11.38 o 
   6   2   7      266.16      275.35      7.31 o 
   7   2   7      507.08      488.68     23.07 o 
   8   2   7       86.59       80.27     10.18 o 
   9   2   7      217.27      201.87     12.61 o 
  10   2   7        2.38        0.73      3.60 o 
  11   2   7      315.01      328.35     17.67 o 
  12   2   7       82.61       90.55     10.97 o 
 -12   3   7      184.53      206.68     13.68 o 
 -11   3   7       46.16       49.51      6.17 o 
 -10   3   7       68.54       69.01      6.72 o 
  -9   3   7      234.95      227.87     10.23 o 
  -8   3   7        8.89        7.29      2.90 o 
  -7   3   7      134.61      144.59      7.63 o 
  -6   3   7      448.17      430.56     29.42 o 
  -5   3   7      171.56      153.48      9.06 o 
  -4   3   7      677.62      694.21     40.61 o 
  -3   3   7       24.52       26.76      3.55 o 
  -2   3   7     1982.79     2162.75     62.85 o 
  -1   3   7     1868.00     2015.58     24.83 o 
   0   3   7     3236.62     3542.66     33.10 o 
   1   3   7     2666.25     2909.59     58.65 o 
   2   3   7     2054.49     2152.23     26.70 o 
   3   3   7       37.18       38.06      3.60 o 
   4   3   7      256.08      264.72     11.78 o 
   5   3   7      220.48      212.84      7.45 o 
   6   3   7      617.19      588.74     13.32 o 
   7   3   7      306.65      263.00     13.34 o 
   8   3   7      184.60      188.99     18.61 o 
   9   3   7      111.62      106.05     10.44 o 
  10   3   7       54.41       52.40      8.32 o 
  11   3   7        6.16        1.11      6.98 o 
  12   3   7       35.49       43.20      8.38 o 
 -12   4   7        8.09       10.86      4.90 o 
 -11   4   7        1.23        5.50      2.53 o 
 -10   4   7       13.71       18.21      3.87 o 
  -9   4   7      170.15      171.74      9.33 o 
  -8   4   7       31.17       35.54      5.19 o 
  -7   4   7       63.28       69.07      7.80 o 
  -6   4   7      738.04      689.16     41.37 o 
  -5   4   7      404.79      363.59     21.19 o 
  -4   4   7      123.67      116.15      8.22 o 
  -3   4   7      535.48      533.08     13.61 o 
  -2   4   7     1189.80     1182.72     30.67 o 
  -1   4   7      214.31      200.12     10.44 o 
   0   4   7      113.80       93.05      6.60 o 
   1   4   7       60.18       63.21      5.55 o 
   2   4   7      134.03      131.00      7.73 o 
   3   4   7      141.55      129.41      7.82 o 
   4   4   7       16.08       16.08      2.66 o 
   5   4   7        1.49       -0.93      1.87 o 
   6   4   7      105.73      102.21      6.26 o 
   7   4   7       41.62       40.73      6.89 o 
   8   4   7      273.30      249.73     14.36 o 
   9   4   7       32.57       35.50      7.23 o 
  10   4   7       10.04       10.69      4.68 o 
  11   4   7       17.37       26.82      7.98 o 
  12   4   7       25.80       30.52      7.37 o 
 -11   5   7        6.13        6.82      2.72 o 
 -10   5   7      169.28      186.33     10.50 o 
  -9   5   7       21.40       18.51      4.24 o 
  -8   5   7       43.97       44.88      7.55 o 
  -7   5   7       48.95       61.29      8.09 o 
  -6   5   7      148.25      137.16     10.56 o 
  -5   5   7      112.03      118.72      9.33 o 
  -4   5   7      103.80      103.39      8.67 o 
  -3   5   7       39.54       37.29      5.91 o 
  -2   5   7      619.38      641.02     17.08 o 
  -1   5   7      130.71      130.16      5.63 o 
   0   5   7      217.77      214.35      7.62 o 
   1   5   7       15.47       14.35      2.64 o 
   2   5   7       91.72       94.62      7.32 o 
   3   5   7      524.39      530.62     13.27 o 
   4   5   7      245.93      245.92      9.39 o 
   5   5   7      253.09      253.21      8.97 o 
   6   5   7      124.49      123.56      7.39 o 
   7   5   7        7.88       11.82      4.86 o 
   8   5   7       33.93       29.85      7.10 o 
   9   5   7       61.15       58.99      9.36 o 
  10   5   7       41.88       44.36      8.38 o 
  11   5   7       18.04       22.36      5.84 o 
 -10   6   7       40.29       32.36      5.35 o 
  -9   6   7       31.77       36.45      5.69 o 
  -8   6   7       15.20       15.73      5.05 o 
  -7   6   7        7.67        8.42      4.04 o 
  -6   6   7       55.79       51.27      7.84 o 
  -5   6   7        0.44       -0.87      2.98 o 
  -4   6   7      123.11      100.00      9.42 o 
  -3   6   7      262.02      244.96     15.97 o 
  -2   6   7       13.34       10.29      4.40 o 
  -1   6   7      211.81      192.01      8.07 o 
   0   6   7       53.20       48.94      4.90 o 
   1   6   7      153.12      147.69      6.46 o 
   2   6   7      100.40       89.21      5.33 o 
   3   6   7      179.75      162.29      6.67 o 
   4   6   7      259.71      238.04     10.07 o 
   5   6   7       68.97       56.15      5.77 o 
   6   6   7       83.68       78.02      5.66 o 
   7   6   7        6.15       10.55      3.19 o 
   8   6   7       45.86       45.24      8.14 o 
   9   6   7        2.19        6.31      3.82 o 
  10   6   7        2.02        1.45      3.20 o 
  -9   7   7       15.34       15.58      3.94 o 
  -8   7   7       19.71       19.20      5.41 o 
  -7   7   7       19.36       12.71      4.79 o 
  -6   7   7       35.12       33.70      7.02 o 
  -5   7   7       33.27       29.40      6.75 o 
  -4   7   7      180.35      175.82     12.21 o 
  -3   7   7      263.62      233.64     13.89 o 
  -2   7   7       11.72       10.35      4.18 o 
  -1   7   7      598.19      581.42     41.99 o 
   0   7   7      284.20      281.78     22.44 o 
   1   7   7      246.16      236.08      9.95 o 
   2   7   7       79.36       73.93      5.49 o 
   3   7   7      166.26      143.55      8.48 o 
   4   7   7       29.56       35.12      5.12 o 
   5   7   7       48.62       46.84      5.88 o 
   6   7   7       24.97       30.56      5.15 o 
   7   7   7        1.63       -0.74      2.43 o 
   8   7   7        5.06        2.97      3.37 o 
   9   7   7        5.46        6.84      3.77 o 
  -7   8   7       86.72      103.09     11.57 o 
  -6   8   7      119.53      119.09     12.09 o 
  -5   8   7       16.25       13.86      4.75 o 
  -4   8   7       81.17       79.43      9.82 o 
  -3   8   7       17.24       14.15      4.93 o 
  -2   8   7       34.98       37.14      6.93 o 
  -1   8   7       80.96       89.67      9.55 o 
   0   8   7        6.98        7.00      3.65 o 
   1   8   7      126.29      113.81      8.10 o 
   2   8   7      117.16      118.79      8.04 o 
   3   8   7      218.72      222.64     11.10 o 
   4   8   7       28.82       34.44      5.38 o 
   5   8   7       11.42       13.63      3.72 o 
   6   8   7       10.45       12.69      3.21 o 
   7   8   7       14.23       14.16      4.82 o 
  -5   9   7      110.81      134.42     12.34 o 
  -4   9   7       61.07       60.86      9.38 o 
  -3   9   7       34.88       42.74      7.62 o 
  -2   9   7        4.00        5.96      3.37 o 
  -1   9   7        6.06        9.26      3.91 o 
   0   9   7       14.54       13.12      4.62 o 
   1   9   7       19.60       21.29      5.78 o 
   2   9   7       29.26       25.72      5.78 o 
   3   9   7       82.57       75.62      9.82 o 
   4   9   7       15.21       24.06      4.26 o 
   4  -6   8       22.32       27.16      6.16 o 
   2  -5   8       16.41       11.06      5.03 o 
   3  -5   8      288.54      276.49     15.84 o 
   4  -5   8       78.21       73.30      8.68 o 
   5  -5   8       41.21       42.62      7.17 o 
   0  -4   8      209.85      216.89     13.83 o 
   1  -4   8      469.38      459.30     19.24 o 
   2  -4   8      486.02      500.80     19.74 o 
   3  -4   8        5.02       12.70      4.65 o 
   4  -4   8       32.78       41.49      6.92 o 
   5  -4   8      821.98      860.77     26.40 o 
   6  -4   8      769.21      747.11     25.15 o 
  -8  -3   8      331.69      329.30     20.75 o 
  -7  -3   8       31.75       34.58      8.17 o 
  -6  -3   8       35.88       34.20      7.92 o 
  -5  -3   8       75.55       68.27      9.43 o 
  -1  -3   8     3531.50     3887.80     55.32 o 
   0  -3   8     1548.26     1839.73     36.09 o 
   1  -3   8     1430.90     1625.86     33.45 o 
   2  -3   8       23.91       27.91      5.66 o 
   3  -3   8        1.74        8.93      3.90 o 
   4  -3   8     1225.61     1274.94     30.55 o 
   5  -3   8      768.82      760.43     24.14 o 
   6  -3   8       49.06       51.68      7.80 o 
   7  -3   8      409.28      404.61     18.99 o 
   8  -3   8       37.35       40.99      7.17 o 
 -12  -2   8        9.18       13.08      5.03 o 
 -11  -2   8       28.07       39.10      9.43 o 
 -10  -2   8       55.91       62.05      7.20 o 
  -9  -2   8       92.61       89.26      7.46 o 
  -8  -2   8       85.30       84.36      7.07 o 
  -7  -2   8      143.34      147.91      8.28 o 
  -6  -2   8      264.90      205.20     14.33 o 
  -5  -2   8      545.09      620.23     58.09 o 
  -4  -2   8     1004.60     1138.40     41.01 o 
  -3  -2   8      511.05      504.32     18.86 o 
  -2  -2   8      932.17     1002.88     30.74 o 
  -1  -2   8      637.98      679.41     19.74 o 
   0  -2   8      514.57      564.29     18.11 o 
   1  -2   8      943.40      994.17     24.27 o 
   2  -2   8      483.96      567.69     18.48 o 
   3  -2   8      596.14      651.30     20.24 o 
   4  -2   8      801.41      841.66     24.02 o 
   5  -2   8      104.77      103.10      9.43 o 
   6  -2   8       19.97       21.75      4.38 o 
   7  -2   8       57.86       55.45      9.49 o 
   8  -2   8       88.74       94.47      7.88 o 
   9  -2   8      118.25      112.30      8.82 o 
  10  -2   8        9.68       16.97      6.79 o 
  11  -2   8        6.38       13.08      6.29 o 
  12  -2   8       36.69       44.13     11.69 o 
 -12  -1   8       33.82       26.40      7.54 o 
 -11  -1   8      136.41      154.17     10.20 o 
 -10  -1   8       89.14       91.73      7.93 o 
  -9  -1   8      131.80      128.60      8.51 o 
  -8  -1   8      169.45      173.07      9.38 o 
  -7  -1   8      193.67      192.20      9.74 o 
  -6  -1   8      434.96      453.58     17.68 o 
  -5  -1   8     1012.52     1025.11     54.27 o 
  -4  -1   8      292.21      302.32     10.16 o 
  -3  -1   8     1553.73     1546.59     64.06 o 
  -2  -1   8      786.87      842.63     49.54 o 
  -1  -1   8      156.30      164.61      6.65 o 
   0  -1   8     8429.76     8735.70     72.93 o 
   1  -1   8     3209.69     3337.77     27.76 o 
   2  -1   8     2542.76     2649.20     39.73 o 
   3  -1   8      604.41      671.13     14.31 o 
   4  -1   8       75.60       83.80      5.96 o 
   5  -1   8     1058.70     1059.25     24.33 o 
   6  -1   8      579.39      617.56     16.78 o 
   7  -1   8       46.09       54.68      6.27 o 
   8  -1   8      572.16      548.58     17.80 o 
   9  -1   8       96.67       97.22      8.49 o 
  10  -1   8      328.19      320.39     15.09 o 
  11  -1   8       76.85       81.09      8.25 o 
  12  -1   8       67.65       89.40     15.84 o 
  13  -1   8       55.82       55.45     13.45 o 
 -12   0   8        0.00       -0.41      2.00 o 
 -11   0   8       32.02       34.35      6.00 o 
 -10   0   8      375.77      390.15     15.47 o 
  -9   0   8        3.78        6.92      2.34 o 
  -8   0   8      270.62      283.09      9.28 o 
  -7   0   8      465.84      485.96     37.07 o 
  -6   0   8       85.75       88.86      4.84 o 
  -5   0   8      230.86      193.59      8.05 o 
  -4   0   8      596.73      611.35     21.98 o 
  -3   0   8       91.08       87.83      3.96 o 
  -2   0   8      323.45      276.05     15.84 o 
  -1   0   8      125.95      134.41      5.64 o 
   0   0   8     3072.04     2919.02    108.00 o 
   1   0   8      195.32      169.10      4.49 o 
   2   0   8      313.82      334.94      8.99 o 
   3   0   8      740.63      684.90     14.16 o 
   4   0   8       40.29       33.88      4.22 o 
   5   0   8      122.90      122.95     10.75 o 
   6   0   8      190.34      159.51     12.76 o 
   7   0   8       12.34       13.47      3.86 o 
   8   0   8        6.03        3.38      3.19 o 
   9   0   8       34.25       29.79      5.84 o 
  10   0   8       16.90       12.19      3.91 o 
  11   0   8       51.58       58.11      8.18 o 
  12   0   8      259.76      275.09     15.47 o 
  13   0   8       30.16       43.38     12.45 o 
 -12   1   8       33.76       31.03      5.78 o 
 -11   1   8      136.02      156.49     10.44 o 
 -10   1   8       89.06       92.48      6.51 o 
  -9   1   8      131.68      127.06      7.10 o 
  -8   1   8      169.49      160.96     17.30 o 
  -7   1   8      193.67      177.75      7.62 o 
  -6   1   8      434.49      464.80     27.14 o 
  -5   1   8     1011.39     1001.38     37.76 o 
  -4   1   8      291.34      299.65     20.03 o 
  -3   1   8     1554.05     1562.81     53.30 o 
  -2   1   8      785.66      837.40     48.72 o 
  -1   1   8      156.50      168.08      9.24 o 
   0   1   8     8428.50     8278.46    238.79 o 
   1   1   8     3210.55     3136.71     54.57 o 
   2   1   8     2542.59     2568.95     19.67 o 
   3   1   8      603.98      657.68     14.47 o 
   4   1   8       75.74       82.71      4.12 o 
   5   1   8     1058.06     1128.83     34.38 o 
   6   1   8      579.80      509.34     15.91 o 
   7   1   8       46.18       57.50      6.71 o 
   8   1   8      572.45      525.57     18.58 o 
   9   1   8       97.07       90.08      9.10 o 
  10   1   8      328.12      316.13     15.68 o 
  11   1   8       76.65       75.57      9.34 o 
  12   1   8       67.39       75.34      9.65 o 
  13   1   8       55.99       57.01      8.37 o 
 -13   2   8       10.31       10.69      4.40 o 
 -12   2   8        9.19        5.78      4.15 o 
 -11   2   8       28.04       28.14      4.76 o 
 -10   2   8       56.18       54.86      5.95 o 
  -9   2   8       92.69       88.81      6.60 o 
  -8   2   8       85.23       83.56      8.10 o 
  -7   2   8      143.29      146.60      7.29 o 
  -6   2   8      264.39      255.82     16.23 o 
  -5   2   8      546.12      585.35     34.64 o 
  -4   2   8     1006.39     1073.34     40.40 o 
  -3   2   8      511.28      539.24     19.34 o 
  -2   2   8      932.71      940.34     45.70 o 
  -1   2   8      637.30      649.76     14.71 o 
   0   2   8      515.47      547.68     13.83 o 
   1   2   8      943.72      934.03     14.95 o 
   2   2   8      483.67      532.20      9.56 o 
   3   2   8      595.89      640.35     12.59 o 
   4   2   8      801.53      854.94     18.87 o 
   5   2   8      104.95       97.17      4.48 o 
   6   2   8       20.10       24.02      2.88 o 
   7   2   8       58.20       61.50      7.33 o 
   8   2   8       88.72       86.32     13.33 o 
   9   2   8      118.58      110.73     10.49 o 
  10   2   8        9.70       14.78      4.93 o 
  11   2   8        6.34       10.48      4.18 o 
  12   2   8       36.74       44.92      7.99 o 
 -12   3   8      166.51      169.42     12.22 o 
 -11   3   8       25.76       33.89      5.21 o 
 -10   3   8      110.50      111.98      7.80 o 
  -9   3   8      269.07      252.65     13.23 o 
  -8   3   8      331.92      315.78     11.49 o 
  -7   3   8       31.82       36.98      4.76 o 
  -6   3   8       35.99       31.01      5.40 o 
  -5   3   8       75.61       64.76     10.18 o 
  -4   3   8     2042.42     2086.68    176.28 o 
  -3   3   8      394.06      390.71     10.46 o 
  -2   3   8      991.26     1073.31     28.98 o 
  -1   3   8     3528.59     3691.16     57.90 o 
   0   3   8     1548.51     1783.80     23.18 o 
   1   3   8     1431.24     1587.58     22.49 o 
   2   3   8       23.94       24.65      3.81 o 
   3   3   8        1.71        2.77      1.90 o 
   4   3   8     1223.97     1277.92     32.10 o 
   5   3   8      767.12      744.61     33.90 o 
   6   3   8       49.04       56.83      6.94 o 
   7   3   8      409.45      379.32     16.32 o 
   8   3   8       37.06       27.19      6.34 o 
   9   3   8       97.20       93.58     10.14 o 
  10   3   8        2.40        1.57      3.63 o 
  11   3   8       22.36       19.47      7.98 o 
  12   3   8       29.60       37.84      7.40 o 
 -12   4   8       26.69       28.87      5.94 o 
 -11   4   8       71.04       75.70      7.66 o 
 -10   4   8       34.25       30.41      5.11 o 
  -9   4   8       17.75       19.50      4.31 o 
  -8   4   8      495.09      469.56     14.84 o 
  -7   4   8       14.77       21.61      6.22 o 
  -6   4   8       61.98       59.47      8.68 o 
  -5   4   8      530.16      502.01     29.42 o 
  -4   4   8      157.55      156.13      9.47 o 
  -3   4   8      319.16      324.19     15.95 o 
  -2   4   8       44.71       51.59      3.36 o 
  -1   4   8      113.01      112.25      4.87 o 
   0   4   8      209.73      196.30      8.55 o 
   1   4   8      469.46      446.84     13.09 o 
   2   4   8      486.29      478.19     14.05 o 
   3   4   8        5.15        8.55      3.31 o 
   4   4   8       32.96       32.21      3.36 o 
   5   4   8      821.78      813.95     14.85 o 
   6   4   8      770.12      730.71     28.29 o 
   7   4   8        6.54        8.31      4.26 o 
   8   4   8       39.71       30.55      6.92 o 
   9   4   8       50.35       55.41      8.67 o 
  10   4   8        2.38        4.83      3.92 o 
  11   4   8       20.99       29.73      6.74 o 
 -11   5   8       10.22       13.02      3.19 o 
 -10   5   8       24.17       27.56      4.95 o 
  -9   5   8       32.22       28.31      4.83 o 
  -8   5   8        2.99        5.23      3.77 o 
  -7   5   8       74.98       72.10      8.57 o 
  -6   5   8      117.15      108.27     13.64 o 
  -5   5   8        1.46        4.49      3.94 o 
  -4   5   8      703.87      669.56     52.81 o 
  -3   5   8        0.66        2.71      3.36 o 
  -2   5   8      182.35      167.08      6.50 o 
  -1   5   8      248.41      240.32      7.37 o 
   0   5   8       24.17       20.39      3.00 o 
   1   5   8     1170.59     1197.98     23.40 o 
   2   5   8       16.48        9.13      3.37 o 
   3   5   8      288.71      274.48     12.09 o 
   4   5   8       78.27       74.23      5.80 o 
   5   5   8       41.20       34.35      3.93 o 
   6   5   8      173.22      165.69      8.73 o 
   7   5   8        5.54        5.69      4.07 o 
   8   5   8       55.68       47.90      8.25 o 
   9   5   8      191.03      186.78     13.60 o 
  10   5   8       12.29       12.04      5.19 o 
  11   5   8       76.09       84.53     11.46 o 
 -10   6   8       27.71       31.49      5.36 o 
  -9   6   8       36.02       37.23      5.68 o 
  -8   6   8       13.06       13.36      6.22 o 
  -7   6   8       65.42       62.60      8.59 o 
  -6   6   8       36.17       33.63      6.93 o 
  -5   6   8      215.43      188.55     24.77 o 
  -4   6   8        5.05        4.82      3.86 o 
  -3   6   8       90.29       91.51      9.10 o 
  -2   6   8      109.57       81.39      8.35 o 
  -1   6   8      630.49      587.63     20.68 o 
   0   6   8      128.01      134.20      6.35 o 
   1   6   8       40.59       43.34      4.21 o 
   2   6   8      229.65      224.02      7.94 o 
   3   6   8       20.38       18.82      2.88 o 
   4   6   8       22.22       26.08      4.39 o 
   5   6   8        8.46       10.08      2.61 o 
   6   6   8      102.33      104.44      7.73 o 
   7   6   8       25.76       38.72      7.53 o 
   8   6   8       49.39       57.41     14.21 o 
   9   6   8       70.32       87.97     12.70 o 
  10   6   8        7.73       15.48      5.18 o 
  -9   7   8        0.55        2.35      2.47 o 
  -8   7   8       13.23       13.91      4.70 o 
  -7   7   8       86.77       83.58     10.26 o 
  -6   7   8       89.91       98.75     10.70 o 
  -5   7   8       20.25       19.78      5.85 o 
  -4   7   8       43.44       46.97      7.77 o 
  -3   7   8      185.23      170.76     12.05 o 
  -2   7   8       89.85       91.53     11.82 o 
  -1   7   8      157.48      147.55     10.67 o 
   0   7   8      107.13      120.06     12.26 o 
   1   7   8      210.11      198.51      9.25 o 
   2   7   8      131.93      126.16      5.90 o 
   3   7   8      198.51      196.44      9.82 o 
   4   7   8      281.76      276.92     11.66 o 
   5   7   8      118.94      123.16      8.10 o 
   6   7   8      118.80      131.50      8.87 o 
   7   7   8       10.51       11.43      4.40 o 
   8   7   8       31.65       40.36      7.85 o 
  -7   8   8       18.00       19.53      5.33 o 
  -6   8   8        6.70       10.18      6.22 o 
  -5   8   8       18.21       16.89      5.26 o 
  -4   8   8      142.18      133.19     11.65 o 
  -3   8   8        1.45        0.68      2.98 o 
  -2   8   8       18.71       19.48      5.85 o 
  -1   8   8       42.14       47.67      7.73 o 
   0   8   8        5.82        4.94      3.37 o 
   1   8   8       69.49       78.31      8.73 o 
   2   8   8       76.63       79.99      7.88 o 
   3   8   8       72.29       82.58      7.56 o 
   4   8   8       55.77       66.70      7.06 o 
   5   8   8      152.80      162.46      9.63 o 
   6   8   8       43.28       42.72      6.14 o 
   7   8   8       14.46       17.37      5.04 o 
  -4   9   8        8.94       10.75      3.88 o 
  -3   9   8       32.24       36.31      7.24 o 
  -2   9   8       52.13       55.30      8.67 o 
  -1   9   8       14.06       17.66      4.90 o 
   0   9   8        9.92       10.14      4.26 o 
   1   9   8       16.94       20.89      5.47 o 
   2   9   8       24.06       28.22      6.26 o 
   3   9   8      101.42      113.22     11.50 o 
   4   9   8       18.77       24.94      4.32 o 
   3  -6   9        1.51        5.66      3.90 o 
   4  -6   9      235.09      242.04     15.47 o 
   1  -5   9      139.78      141.58     12.20 o 
   2  -5   9      125.96      127.87     11.69 o 
   3  -5   9      381.48      367.14     18.73 o 
   4  -5   9      427.41      481.68     21.37 o 
   5  -5   9       35.10       39.98      7.17 o 
   0  -4   9      271.48      310.44     16.85 o 
   1  -4   9       44.55       51.42      7.67 o 
   2  -4   9       46.35       55.95      7.92 o 
   3  -4   9      193.91      198.16     13.20 o 
   4  -4   9      328.89      327.41     16.85 o 
   5  -4   9      123.62      118.82     10.69 o 
   6  -4   9     1002.38     1002.47     30.30 o 
   7  -4   9      232.64      238.39     14.84 o 
  -9  -3   9        3.56        7.29      5.16 o 
  -8  -3   9       82.22       72.67     11.44 o 
  -7  -3   9        8.97       15.97      6.41 o 
  -6  -3   9       53.83       70.28     10.44 o 
  -5  -3   9      628.81      612.82     25.15 o 
  -4  -3   9      453.80      452.01     20.75 o 
  -1  -3   9      131.50      130.89     10.69 o 
   0  -3   9      610.09      645.01     21.88 o 
   1  -3   9      815.69      906.41     25.78 o 
   2  -3   9      360.60      350.80     16.09 o 
   3  -3   9     1634.32     1707.21     36.21 o 
   4  -3   9       12.06       16.85      5.16 o 
   5  -3   9       67.36       71.17      8.30 o 
   6  -3   9       81.13       89.90      9.43 o 
   7  -3   9      223.37      210.73     14.33 o 
   8  -3   9       17.18       14.84      4.90 o 
 -12  -2   9       40.39       52.68     11.06 o 
 -11  -2   9       38.08       44.01     10.44 o 
 -10  -2   9      202.50      193.50     17.10 o 
  -9  -2   9      286.88      282.51     12.47 o 
  -8  -2   9      371.30      351.20     13.23 o 
  -7  -2   9      195.15      191.25      9.21 o 
  -6  -2   9      587.48      557.38     23.76 o 
  -5  -2   9       46.37       56.36      3.53 o 
  -4  -2   9      190.66      212.24     13.70 o 
  -3  -2   9     1915.71     1986.33     38.73 o 
  -2  -2   9     2208.06     2372.71     67.71 o 
  -1  -2   9     2166.83     2356.89     27.66 o 
   0  -2   9      424.35      443.71     16.85 o 
   1  -2   9     1127.62     1265.00     28.54 o 
   2  -2   9       99.50      103.10      8.68 o 
   3  -2   9      751.05      770.75     23.13 o 
   4  -2   9      429.01      428.88     17.98 o 
   5  -2   9      278.38      288.56     15.47 o 
   6  -2   9        4.30        5.41      4.02 o 
   7  -2   9      102.08       99.43      7.82 o 
   8  -2   9       58.00       72.06     15.53 o 
   9  -2   9      420.82      400.93     16.17 o 
  10  -2   9       40.23       55.70     11.82 o 
  11  -2   9        4.15        8.93      6.16 o 
  12  -2   9       23.96       30.05      9.43 o 
 -12  -1   9       20.79       24.64      7.54 o 
 -11  -1   9        4.82       11.57      5.41 o 
 -10  -1   9      171.76      168.98     10.14 o 
  -9  -1   9        1.32        1.86      1.92 o 
  -8  -1   9      149.31      128.00      8.13 o 
  -7  -1   9      164.24      165.80      6.31 o 
  -6  -1   9      568.16      591.69     31.41 o 
  -5  -1   9      231.37      222.45     12.22 o 
  -4  -1   9      290.07      303.83     15.34 o 
  -3  -1   9      516.09      524.16     21.50 o 
  -2  -1   9     2011.60     2116.36     84.93 o 
  -1  -1   9     5990.94     6169.10    209.16 o 
   0  -1   9       15.31       18.14      2.84 o 
   1  -1   9     1436.13     1569.76     28.98 o 
   2  -1   9     1206.24     1227.79     27.54 o 
   3  -1   9       57.06       70.02      8.93 o 
   4  -1   9      267.86      271.10     10.09 o 
   5  -1   9       66.72       71.01      8.49 o 
   6  -1   9      154.19      143.45      8.71 o 
   7  -1   9      132.86      130.75      8.78 o 
   8  -1   9       17.88       17.66      4.59 o 
   9  -1   9       96.08       88.22      8.39 o 
  10  -1   9      136.69      145.52     10.38 o 
  11  -1   9      102.11      106.14      9.57 o 
  12  -1   9       18.54       21.37      8.42 o 
 -12   0   9        5.78        8.42      4.53 o 
 -11   0   9        0.79        9.27      3.11 o 
 -10   0   9       18.84       23.68      4.85 o 
  -9   0   9        3.67        1.64      1.82 o 
  -8   0   9       53.78       51.78      4.64 o 
  -7   0   9      237.68      225.40     12.29 o 
  -6   0   9      749.10      740.82     31.32 o 
  -5   0   9      134.51      118.39      8.17 o 
  -4   0   9       61.49       75.44      6.71 o 
  -3   0   9      115.71      112.74      3.98 o 
  -2   0   9      252.36      237.85     15.72 o 
  -1   0   9     2755.00     2856.49    188.03 o 
   0   0   9        1.50        0.63      1.66 o 
   1   0   9      318.65      283.78      9.54 o 
   2   0   9       30.18       31.07      2.32 o 
   3   0   9      247.97      288.19     13.58 o 
   4   0   9       94.76       92.89      6.22 o 
   5   0   9       48.30       49.90      5.40 o 
   6   0   9      165.78      172.86      9.42 o 
   7   0   9      219.17      215.81     11.07 o 
   8   0   9      518.00      456.12     16.89 o 
   9   0   9      159.57      136.85     10.04 o 
  10   0   9       34.68       39.44      6.86 o 
  11   0   9        0.00        4.34      2.86 o 
  12   0   9        0.13        3.05      2.92 o 
 -12   1   9       20.87       24.28      4.76 o 
 -11   1   9        4.82       11.47      4.78 o 
 -10   1   9      171.68      169.63      8.48 o 
  -9   1   9        1.35        0.67      2.04 o 
  -8   1   9      149.18      122.19      6.72 o 
  -7   1   9      164.23      156.12      7.09 o 
  -6   1   9      568.97      579.20     16.08 o 
  -5   1   9      231.61      224.15      7.36 o 
  -4   1   9      290.12      295.06     14.09 o 
  -3   1   9      515.86      523.05     29.92 o 
  -2   1   9     2013.02     2093.66    134.41 o 
  -1   1   9     5996.43     5883.64    407.25 o 
   0   1   9       15.32       16.15      1.76 o 
   1   1   9     1436.71     1486.80     17.10 o 
   2   1   9     1205.46     1196.98     13.26 o 
   3   1   9       57.16       66.11     11.02 o 
   4   1   9      268.42      275.53      6.06 o 
   5   1   9       66.82       74.04      2.91 o 
   6   1   9      153.93      149.17     13.01 o 
   7   1   9      132.77      125.74      8.84 o 
   8   1   9       18.00       13.68      4.67 o 
   9   1   9       95.93       97.56      9.35 o 
  10   1   9      136.68      142.46     10.90 o 
  11   1   9      102.30       99.63     11.76 o 
  12   1   9       18.51       18.24      4.92 o 
 -12   2   9       40.11       45.67      7.07 o 
 -11   2   9       38.23       40.72      5.42 o 
 -10   2   9      202.40      188.54      9.39 o 
  -9   2   9      286.52      256.88     12.48 o 
  -8   2   9      371.47      361.55     11.70 o 
  -7   2   9      194.94      187.81     10.79 o 
  -6   2   9      587.38      555.35     18.46 o 
  -5   2   9       46.48       53.28      8.86 o 
  -4   2   9      190.56      222.26     10.29 o 
  -3   2   9     1919.35     2109.20     72.27 o 
  -2   2   9     2206.59     2275.31     83.36 o 
  -1   2   9     2164.90     2281.00     42.06 o 
   0   2   9      423.57      417.75      7.63 o 
   1   2   9     1128.01     1144.02     17.03 o 
   2   2   9      100.13       86.77      4.39 o 
   3   2   9      750.13      766.63     18.96 o 
   4   2   9      428.18      449.22     12.96 o 
   5   2   9      277.76      273.53      8.13 o 
   6   2   9        4.23        1.19      2.85 o 
   7   2   9      102.43       97.15      8.66 o 
   8   2   9       58.10       64.91      8.13 o 
   9   2   9      419.80      411.19     17.87 o 
  10   2   9       40.14       45.37      7.69 o 
  11   2   9        4.18        5.13      2.99 o 
  12   2   9       24.07       33.80      6.97 o 
 -12   3   9       64.54       72.99      7.40 o 
 -11   3   9       46.83       57.12      6.58 o 
 -10   3   9      180.09      203.59     10.19 o 
  -9   3   9        3.51        3.15      2.69 o 
  -8   3   9       82.27       73.08      6.47 o 
  -7   3   9        8.81       10.50      3.24 o 
  -6   3   9       53.99       59.73      8.49 o 
  -5   3   9      628.80      589.59     34.33 o 
  -4   3   9      454.42      474.21     30.42 o 
  -3   3   9      509.88      511.33     16.21 o 
  -2   3   9     1058.88     1092.53     35.75 o 
  -1   3   9      132.07      123.28      6.28 o 
   0   3   9      610.78      611.76     13.73 o 
   1   3   9      816.57      856.29     16.76 o 
   2   3   9      361.13      354.75      8.91 o 
   3   3   9     1633.60     1694.26     25.04 o 
   4   3   9       12.12       13.63      2.24 o 
   5   3   9       67.53       62.19      3.71 o 
   6   3   9       81.41       88.39      8.48 o 
   7   3   9      223.24      214.12     12.60 o 
   8   3   9       17.25       20.04      5.33 o 
   9   3   9       69.60       74.18      9.20 o 
  10   3   9       68.45       75.51     10.13 o 
  11   3   9       11.87       16.96      5.20 o 
  12   3   9       22.60       33.66      7.24 o 
 -12   4   9        0.11        2.87      3.04 o 
 -11   4   9       25.26       29.91      4.94 o 
 -10   4   9       29.41       31.85      5.00 o 
  -9   4   9       14.36       17.91      4.09 o 
  -8   4   9      412.08      367.71     19.13 o 
  -7   4   9       83.66       82.93      8.62 o 
  -6   4   9       28.64       33.23      6.17 o 
  -5   4   9      559.04      556.91     33.76 o 
  -4   4   9      630.55      568.69     24.77 o 
  -3   4   9       48.56       44.27      2.84 o 
  -2   4   9      413.77      456.94     24.58 o 
  -1   4   9      286.98      260.72      7.86 o 
   0   4   9      271.94      279.67     10.22 o 
   1   4   9       44.55       43.52      5.07 o 
   2   4   9       46.40       46.12      5.37 o 
   3   4   9      193.75      171.11     10.58 o 
   4   4   9      329.18      338.72      8.70 o 
   5   4   9      123.51      122.90      5.56 o 
   6   4   9     1003.24      993.27     29.42 o 
   7   4   9      232.09      226.82     13.47 o 
   8   4   9       32.98       25.09      8.49 o 
   9   4   9       37.67       39.96      7.67 o 
  10   4   9       80.81       79.46     10.40 o 
  11   4   9       21.90       27.82      6.93 o 
 -11   5   9       64.94       77.77      8.10 o 
 -10   5   9       33.63       38.35      5.72 o 
  -9   5   9        0.38        2.43      2.50 o 
  -8   5   9      157.01      146.28     16.53 o 
  -7   5   9       80.56       70.08      8.71 o 
  -6   5   9      157.48      136.61     10.41 o 
  -5   5   9      430.27      392.10     41.11 o 
  -4   5   9      119.99      121.57      9.38 o 
  -3   5   9        1.94        5.62      3.62 o 
  -2   5   9       26.95       28.38      3.17 o 
  -1   5   9       18.84       16.31      2.74 o 
   0   5   9      171.98      170.63      6.48 o 
   1   5   9      139.60      128.28      8.13 o 
   2   5   9      126.09      111.61     12.38 o 
   3   5   9      381.34      365.54     14.07 o 
   4   5   9      427.39      456.56     13.21 o 
   5   5   9       35.17       42.66      4.14 o 
   6   5   9      237.61      213.24     10.55 o 
   7   5   9      174.45      152.06     11.46 o 
   8   5   9       17.10       21.59      6.13 o 
   9   5   9      159.88      172.55     13.02 o 
  10   5   9       25.87       30.78      7.16 o 
  11   5   9       30.16       37.22     10.44 o 
 -10   6   9       15.71       16.50      4.02 o 
  -9   6   9        9.04       11.34      3.45 o 
  -8   6   9        6.34        7.05      3.95 o 
  -7   6   9      108.44       99.11     13.14 o 
  -6   6   9       86.76       82.84      9.51 o 
  -5   6   9        9.45        7.97      4.31 o 
  -4   6   9       34.06       30.91      6.49 o 
  -3   6   9       57.76       53.38      7.51 o 
  -2   6   9        2.85        0.44      2.86 o 
  -1   6   9       46.83       52.49      5.68 o 
   0   6   9      314.08      298.96     10.94 o 
   1   6   9       79.12       80.41      6.33 o 
   2   6   9      233.51      220.97     10.91 o 
   3   6   9        1.56        4.31      2.57 o 
   4   6   9      234.92      241.45     12.17 o 
   5   6   9       55.74       70.20      5.54 o 
   6   6   9       21.79       18.25      3.98 o 
   7   6   9       38.84       34.22      7.22 o 
   8   6   9       10.74       16.41      5.60 o 
   9   6   9      103.63       98.70     11.72 o 
  10   6   9       18.60       24.52      8.42 o 
  -9   7   9        1.93        8.34      4.34 o 
  -8   7   9        5.33        7.15      3.88 o 
  -7   7   9       27.66       27.61      6.60 o 
  -6   7   9       43.68       45.62      7.98 o 
  -5   7   9       52.44       64.59      9.10 o 
  -4   7   9       58.20       47.30      7.99 o 
  -3   7   9       49.44       60.64      8.54 o 
  -2   7   9      197.71      179.51     12.09 o 
  -1   7   9       49.47       49.35      7.37 o 
   0   7   9      100.37      110.34     10.44 o 
   1   7   9       93.22       97.42      5.90 o 
   2   7   9       34.14       31.35      4.11 o 
   3   7   9        3.48        5.96      1.93 o 
   4   7   9       48.12       55.22      6.97 o 
   5   7   9        9.44       20.42      3.50 o 
   6   7   9       15.24       13.48      3.60 o 
   7   7   9        3.27        6.50      3.99 o 
   8   7   9        3.33        6.36      3.90 o 
  -7   8   9       33.45       42.09      7.80 o 
  -6   8   9        1.14        2.20      3.37 o 
  -5   8   9        3.11        3.91      3.96 o 
  -4   8   9       19.87       20.03      5.66 o 
  -3   8   9       68.79       72.37      9.50 o 
  -2   8   9      129.95      124.79     11.08 o 
  -1   8   9       24.99       26.88      6.10 o 
   0   8   9       38.43       41.44     10.06 o 
   1   8   9       25.70       27.83     11.69 o 
   2   8   9       16.53       18.41      5.20 o 
   3   8   9       68.75       63.15      6.87 o 
   4   8   9       82.92       79.64      7.63 o 
   5   8   9       43.66       43.04      7.47 o 
   6   8   9       10.91       17.57      3.52 o 
  -4   9   9       10.64       12.57      8.36 o 
  -3   9   9      102.27      123.57     12.44 o 
  -2   9   9       72.08       67.06     14.08 o 
  -1   9   9       43.77       49.66      8.05 o 
   0   9   9       18.80       23.13      8.17 o 
   1   9   9       89.10       84.83     10.53 o 
   2   9   9       87.37       96.95     10.93 o 
   3   9   9       11.91       13.70      4.40 o 
   3  -6  10       55.80       65.51      9.68 o 
   4  -6  10       93.61       93.67      9.93 o 
   1  -5  10       81.62       96.69     10.69 o 
   2  -5  10       11.24        9.43      4.53 o 
   3  -5  10      209.39      232.61     15.34 o 
   4  -5  10      295.51      296.35     17.10 o 
   5  -5  10       46.99       46.77      7.80 o 
  -1  -4  10      170.68      179.92     13.58 o 
   0  -4  10      520.93      497.53     21.63 o 
   1  -4  10      131.25      140.82     11.94 o 
   2  -4  10      236.17      214.38     14.21 o 
   3  -4  10      345.64      347.15     17.85 o 
   4  -4  10      819.58      822.42     27.41 o 
   5  -4  10      261.49      247.07     15.47 o 
   6  -4  10       97.05      100.59     10.06 o 
   7  -4  10       60.29       58.84      8.55 o 
 -10  -3  10       84.41       83.61     13.20 o 
  -9  -3  10       88.68       82.73     12.95 o 
  -8  -3  10      378.97      351.55     22.13 o 
  -7  -3  10      264.87      250.46     18.48 o 
  -6  -3  10       34.71       46.14      9.05 o 
  -5  -3  10      412.19      357.33     19.74 o 
  -4  -3  10      272.44      250.34     15.84 o 
  -2  -3  10      637.91      676.82     24.14 o 
  -1  -3  10        8.70        4.90      4.15 o 
   0  -3  10      992.43     1131.85     30.05 o 
   1  -3  10      917.40     1000.33     27.91 o 
   2  -3  10      597.25      588.43     21.50 o 
   3  -3  10      179.98      174.90     12.45 o 
   4  -3  10      995.44     1047.11     29.80 o 
   5  -3  10      139.01      142.46     11.57 o 
   6  -3  10       13.56       10.81      4.78 o 
   7  -3  10       27.73       37.72      7.29 o 
   8  -3  10      192.62      194.89     14.46 o 
 -12  -2  10       46.31       48.91     10.94 o 
 -11  -2  10       18.11       26.66      8.05 o 
 -10  -2  10       28.26       26.15      8.55 o 
  -9  -2  10      144.49      123.34     13.70 o 
  -8  -2  10       70.21       54.69      9.93 o 
  -7  -2  10      235.26      237.01     16.97 o 
  -6  -2  10      339.52      338.10     18.99 o 
  -5  -2  10      138.52      161.95     14.52 o 
  -4  -2  10      440.27      449.37     19.87 o 
  -3  -2  10      569.94      569.70     21.00 o 
  -2  -2  10     2707.72     2878.59     61.67 o 
  -1  -2  10        4.82        8.45      2.77 o 
   0  -2  10     2160.61     2375.23     41.24 o 
   1  -2  10     1848.64     1938.81     37.22 o 
   2  -2  10     1021.70     1133.74     28.42 o 
   3  -2  10      470.38      489.86     19.11 o 
   4  -2  10       90.80      101.59      9.81 o 
   5  -2  10       98.57       96.19      9.93 o 
   6  -2  10      427.96      435.67     20.37 o 
   7  -2  10      404.79      384.81     14.87 o 
   8  -2  10      558.95      524.02     18.10 o 
   9  -2  10       11.14       15.90      4.32 o 
  10  -2  10       12.82       15.17      4.29 o 
  11  -2  10        1.81       -2.14      3.77 o 
  12  -2  10        8.43       14.84      7.04 o 
 -12  -1  10       45.02       57.21     11.19 o 
 -11  -1  10       63.62       66.76     11.69 o 
 -10  -1  10       28.35       16.85      6.41 o 
  -9  -1  10      115.96      102.18      7.67 o 
  -8  -1  10      804.50      780.38     19.33 o 
  -7  -1  10      724.19      757.68     31.68 o 
  -6  -1  10      137.28      140.83      5.43 o 
  -5  -1  10     1411.20     1525.88     61.21 o 
  -4  -1  10      276.63      318.83     19.49 o 
  -3  -1  10      737.07      808.32     52.05 o 
  -2  -1  10     2312.27     2325.42    115.30 o 
  -1  -1  10      934.05      931.55     31.56 o 
   0  -1  10     1622.95     1691.48     51.80 o 
   1  -1  10     1126.33     1202.09     17.04 o 
   2  -1  10      537.90      511.48     18.61 o 
   3  -1  10      106.92      112.20      6.62 o 
   4  -1  10      223.32      217.88      9.81 o 
   5  -1  10      464.19      489.08     14.79 o 
   6  -1  10      492.22      483.21     39.04 o 
   7  -1  10      301.77      295.91     12.97 o 
   8  -1  10      157.22      160.12     10.29 o 
   9  -1  10      196.55      183.70     11.53 o 
  10  -1  10       88.21      110.73      9.61 o 
  11  -1  10      189.73      186.10     12.31 o 
  12  -1  10       84.57       84.37     15.97 o 
 -12   0  10        2.69        1.26      3.52 o 
 -11   0  10       10.43        8.55      5.28 o 
 -10   0  10      122.17      125.33      9.87 o 
  -9   0  10       41.38       35.05      5.40 o 
  -8   0  10      391.01      373.95     15.92 o 
  -7   0  10       40.56       44.05      4.07 o 
  -6   0  10      214.39      192.30     10.06 o 
  -5   0  10      405.87      442.17     18.15 o 
  -4   0  10      106.02      114.06      7.13 o 
  -3   0  10     4009.74     3914.21    171.26 o 
  -2   0  10       38.85       36.25      4.46 o 
  -1   0  10      166.62      188.80      7.28 o 
   0   0  10     1387.72     1489.27     49.54 o 
   1   0  10      160.78      149.96      4.73 o 
   2   0  10      426.94      425.12      7.54 o 
   3   0  10      170.22      187.06      4.34 o 
   4   0  10       37.44       40.28      4.83 o 
   5   0  10      512.81      466.00     14.45 o 
   6   0  10       88.13       80.09      6.96 o 
   7   0  10       12.20       24.75      7.86 o 
   8   0  10      182.88      176.71     14.33 o 
   9   0  10       88.69       84.30      8.81 o 
  10   0  10       92.99      109.27      9.72 o 
  11   0  10       17.66        9.15      3.87 o 
  12   0  10       21.24       22.44      5.31 o 
 -12   1  10       45.02       59.72     11.32 o 
 -11   1  10       63.64       66.41      7.86 o 
 -10   1  10       28.47       29.63      4.39 o 
  -9   1  10      116.21      123.49      6.97 o 
  -8   1  10      805.14      764.83     17.57 o 
  -7   1  10      723.15      712.44     30.44 o 
  -6   1  10      137.49      141.11      7.08 o 
  -5   1  10     1411.30     1530.88     65.51 o 
  -4   1  10      276.72      326.79      8.31 o 
  -3   1  10      736.62      786.47     42.18 o 
  -2   1  10     2311.22     2339.89    162.95 o 
  -1   1  10      932.53      934.42     45.26 o 
   0   1  10     1620.46     1650.66     26.46 o 
   1   1  10     1124.64     1115.85     19.36 o 
   2   1  10      539.21      493.55      9.08 o 
   3   1  10      107.04      103.54      4.26 o 
   4   1  10      223.32      212.30     10.89 o 
   5   1  10      464.29      488.03     14.98 o 
   6   1  10      492.05      509.53     20.75 o 
   7   1  10      302.48      293.57     15.65 o 
   8   1  10      157.33      142.39     10.04 o 
   9   1  10      195.90      166.05     11.47 o 
  10   1  10       88.12      101.87     10.16 o 
  11   1  10      189.75      183.93     12.83 o 
  12   1  10       84.64      100.04     10.86 o 
 -12   2  10       46.53       49.77      7.21 o 
 -11   2  10       18.02       20.65      3.80 o 
 -10   2  10       28.19       31.78      4.81 o 
  -9   2  10      144.63      144.12      8.02 o 
  -8   2  10       70.11       64.67      5.79 o 
  -7   2  10      235.34      232.69      9.40 o 
  -6   2  10      339.77      303.15      9.79 o 
  -5   2  10      138.11      141.10     13.52 o 
  -4   2  10      440.02      456.35     17.33 o 
  -3   2  10      569.64      604.05     31.68 o 
  -2   2  10     2707.46     2760.18    140.32 o 
  -1   2  10        4.85       10.34      1.52 o 
   0   2  10     2162.90     2241.25     26.00 o 
   1   2  10     1848.51     1843.36     18.07 o 
   2   2  10     1019.95     1128.22     14.56 o 
   3   2  10      470.80      469.04      9.72 o 
   4   2  10       90.99       97.62      3.61 o 
   5   2  10       98.39       89.86      4.75 o 
   6   2  10      428.56      410.69     15.25 o 
   7   2  10      405.26      376.03     15.81 o 
   8   2  10      558.92      511.27     19.11 o 
   9   2  10       11.13       14.19      7.42 o 
  10   2  10       12.76       11.21      4.44 o 
  11   2  10        1.79        4.97      3.71 o 
  12   2  10        8.49       14.82      6.22 o 
 -12   3  10       97.88      108.24      7.60 o 
 -11   3  10       48.27       55.11      6.50 o 
 -10   3  10       84.40       91.23      7.69 o 
  -9   3  10       88.50       84.95      6.85 o 
  -8   3  10      379.02      363.11     24.04 o 
  -7   3  10      264.33      243.58     10.00 o 
  -6   3  10       34.72       38.32      6.10 o 
  -5   3  10      412.03      392.42     26.97 o 
  -4   3  10      272.08      262.22     15.30 o 
  -3   3  10       83.13       96.31      6.97 o 
  -2   3  10      639.20      633.68     13.19 o 
  -1   3  10        8.67        5.45      2.43 o 
   0   3  10      992.19     1024.61     29.67 o 
   1   3  10      916.64      929.75     15.16 o 
   2   3  10      596.73      567.79     17.60 o 
   3   3  10      179.66      180.50      6.95 o 
   4   3  10      995.20     1075.87     32.34 o 
   5   3  10      138.74      136.16      5.24 o 
   6   3  10       13.66        5.35      3.59 o 
   7   3  10       27.86       31.75      6.16 o 
   8   3  10      192.50      191.36     12.45 o 
   9   3  10        2.49        4.32      3.54 o 
  10   3  10      105.29      101.77     11.11 o 
  11   3  10       60.18       63.29      9.60 o 
  12   3  10       32.45       34.82      6.87 o 
 -12   4  10        8.51       14.82      3.21 o 
 -11   4  10       88.50      100.71      8.65 o 
 -10   4  10       54.18       52.43      6.38 o 
  -9   4  10      144.93      150.27      8.96 o 
  -8   4  10       59.15       53.76      6.23 o 
  -7   4  10        8.63        7.42      4.35 o 
  -6   4  10      488.84      452.72     37.34 o 
  -5   4  10      185.43      178.39     11.25 o 
  -4   4  10      129.25      130.17      8.98 o 
  -3   4  10       32.89       26.00      4.14 o 
  -2   4  10       19.92       18.42      2.51 o 
  -1   4  10      171.15      174.89      8.01 o 
   0   4  10      520.40      494.95     14.21 o 
   1   4  10      131.53      123.74      7.55 o 
   2   4  10      236.43      220.54     10.25 o 
   3   4  10      344.88      333.84     10.14 o 
   4   4  10      820.30      831.11     23.54 o 
   5   4  10      261.65      270.14      7.93 o 
   6   4  10       97.08       95.37      8.97 o 
   7   4  10       60.11       53.01      7.92 o 
   8   4  10      297.66      281.79     15.29 o 
   9   4  10        6.49        3.24      4.46 o 
  10   4  10       50.88       62.13     12.82 o 
  11   4  10       10.59       12.76      6.48 o 
 -11   5  10       22.20       24.21      4.62 o 
 -10   5  10       50.58       69.74      7.62 o 
  -9   5  10       48.45       51.57      6.61 o 
  -8   5  10       19.70       22.45      5.90 o 
  -7   5  10      105.65       97.92      9.99 o 
  -6   5  10      249.93      216.46     13.20 o 
  -5   5  10       70.31       74.71      8.54 o 
  -4   5  10       80.25       74.38      8.35 o 
  -3   5  10      162.63      150.91     10.12 o 
  -2   5  10      161.04      140.77      7.71 o 
  -1   5  10       46.86       48.06      3.89 o 
   0   5  10       45.41       46.12      4.05 o 
   1   5  10       81.81       77.30      6.71 o 
   2   5  10       11.19        7.96      3.36 o 
   3   5  10      209.22      221.27     11.25 o 
   4   5  10      295.66      299.07      9.05 o 
   5   5  10       47.11       51.11      4.46 o 
   6   5  10        7.64        8.24      2.84 o 
   7   5  10        6.83        9.08      4.38 o 
   8   5  10      116.77      111.68     11.44 o 
   9   5  10      132.71      146.66     12.59 o 
  10   5  10       41.24       53.77      9.33 o 
 -10   6  10        3.96        4.76      2.54 o 
  -9   6  10        5.83        5.94      3.03 o 
  -8   6  10       46.19       44.17      7.91 o 
  -7   6  10        4.06        6.88      3.93 o 
  -6   6  10       18.28       24.71      6.13 o 
  -5   6  10        5.21        3.14      4.17 o 
  -4   6  10        7.35        7.41      4.26 o 
  -3   6  10      371.45      325.61     15.42 o 
  -2   6  10      251.29      236.30     18.48 o 
  -1   6  10        0.31        0.65      2.88 o 
   0   6  10        3.17        2.83      2.18 o 
   1   6  10      168.42      150.75      6.87 o 
   2   6  10       95.54       89.57      6.43 o 
   3   6  10       55.80       52.99      7.00 o 
   4   6  10       93.86       90.84      5.77 o 
   5   6  10       69.67       65.29      6.44 o 
   6   6  10       13.77       12.33      3.37 o 
   7   6  10       64.14       70.42      9.60 o 
   8   6  10        2.47        1.58      3.35 o 
   9   6  10        8.58       12.28      4.91 o 
  -8   7  10       10.74       16.14      5.75 o 
  -7   7  10       66.76       66.70      9.60 o 
  -6   7  10       64.91       63.15      9.10 o 
  -5   7  10       43.38       38.11      7.24 o 
  -4   7  10      156.85      161.94     12.12 o 
  -3   7  10        2.71        0.69      3.15 o 
  -2   7  10       35.34       34.74      6.65 o 
  -1   7  10        6.53        6.46      3.53 o 
   0   7  10       51.57       53.43      7.47 o 
   1   7  10      180.18      162.75      7.75 o 
   2   7  10      193.49      198.58      9.67 o 
   3   7  10        8.25        9.88      2.29 o 
   4   7  10       12.53       13.10      3.62 o 
   5   7  10        0.61        1.28      2.28 o 
   6   7  10       11.97        7.84      2.64 o 
   7   7  10       23.41       30.77      6.79 o 
   8   7  10        7.51       15.39      5.04 o 
  -7   8  10        8.57       12.24      4.21 o 
  -6   8  10       20.79       13.57      5.91 o 
  -5   8  10        0.84        4.56      4.21 o 
  -4   8  10       40.60       46.39      8.09 o 
  -3   8  10       27.26       30.00      6.41 o 
  -2   8  10       95.63      103.22     10.76 o 
  -1   8  10       97.96      102.95     10.44 o 
   0   8  10       34.22       36.10      6.58 o 
   1   8  10      150.22      155.20     11.27 o 
   2   8  10       22.82       26.65      5.78 o 
   3   8  10        1.25        1.19      2.25 o 
   4   8  10      112.54      126.16     10.51 o 
   5   8  10       32.64       30.18      5.18 o 
   6   8  10       27.79       23.26      6.03 o 
  -4   9  10      102.26      114.42     17.60 o 
  -3   9  10      127.38      158.38     12.58 o 
  -2   9  10       48.16       58.76      9.20 o 
  -1   9  10       91.80       95.80     10.87 o 
   0   9  10      218.13      214.38     21.12 o 
   1   9  10       45.11       43.15      7.99 o 
   2   9  10      155.19      152.93     12.27 o 
   3   9  10       40.65       41.61      7.43 o 
   2  -6  11       59.52       60.10      9.81 o 
   3  -6  11       16.53       20.12      6.04 o 
   4  -6  11        7.58       10.81      4.27 o 
   0  -5  11      116.24      113.16     11.69 o 
   1  -5  11      246.23      233.61     16.22 o 
   2  -5  11      146.20      146.73     12.70 o 
   3  -5  11       78.82       70.91      9.68 o 
   4  -5  11      102.64      113.54     11.19 o 
   5  -5  11      462.03      452.26     21.75 o 
   6  -5  11       18.46       20.12      5.53 o 
  -1  -4  11      340.43      349.66     18.86 o 
   0  -4  11      248.14      202.43     14.33 o 
   1  -4  11       81.74       74.56      9.18 o 
   2  -4  11      508.53      542.79     22.76 o 
   3  -4  11      334.33      298.74     16.97 o 
   4  -4  11      746.93      768.61     27.28 o 
   5  -4  11      132.89      130.51     11.69 o 
   6  -4  11      142.24      148.74     12.70 o 
   7  -4  11      266.18      270.08     16.97 o 
 -11  -3  11       12.76       14.46      6.79 o 
 -10  -3  11       61.26       52.56     11.19 o 
  -9  -3  11       79.61       74.56     12.70 o 
  -8  -3  11       17.77       13.58      6.79 o 
  -7  -3  11       46.61       50.04     10.18 o 
  -6  -3  11     1300.40     1222.88     38.35 o 
  -5  -3  11       80.84       69.28     10.44 o 
  -4  -3  11      526.85      520.66     23.01 o 
  -3  -3  11       73.91       86.25      9.81 o 
  -2  -3  11      972.01     1015.30     30.30 o 
  -1  -3  11       85.25       98.57      9.93 o 
   0  -3  11      541.07      558.88     21.75 o 
   1  -3  11      558.57      567.43     21.75 o 
   2  -3  11       63.46       66.14      8.55 o 
   3  -3  11       10.41        8.80      4.53 o 
   4  -3  11      254.65      249.96     15.21 o 
   5  -3  11       31.50       27.66      6.66 o 
   6  -3  11       80.31       87.64      9.68 o 
   7  -3  11      227.31      261.15     16.72 o 
   8  -3  11       70.24       67.52      9.81 o 
 -12  -2  11       57.24       57.21     11.82 o 
 -11  -2  11       39.94       43.38     10.31 o 
 -10  -2  11      336.33      312.45     22.25 o 
  -9  -2  11       41.26       37.97      9.43 o 
  -8  -2  11      104.04       98.95     12.20 o 
  -7  -2  11       66.43       60.23     10.18 o 
  -6  -2  11      261.45      232.48     16.47 o 
  -5  -2  11      153.23      174.32     10.39 o 
  -4  -2  11     1123.76     1079.55     31.31 o 
  -3  -2  11      611.90      590.55     27.85 o 
  -2  -2  11      712.91      781.71     17.11 o 
  -1  -2  11      603.95      664.91     15.31 o 
   0  -2  11      840.59      926.45     17.42 o 
   1  -2  11      873.73      962.11     26.91 o 
   2  -2  11      158.82      151.38     11.32 o 
   3  -2  11      858.85      879.63     26.66 o 
   4  -2  11      455.31      463.83     20.12 o 
   5  -2  11       99.43      106.12     10.44 o 
   6  -2  11       24.29       26.03      6.66 o 
   7  -2  11      136.49      140.70     12.70 o 
   8  -2  11       29.37       26.28      5.48 o 
   9  -2  11       20.03       26.77      6.60 o 
  10  -2  11        4.77        9.66      3.37 o 
 -13  -1  11        8.30       14.33      4.53 o 
 -12  -1  11       27.73       29.42      8.17 o 
 -11  -1  11       62.12       76.82     12.45 o 
 -10  -1  11       69.71       69.66     11.82 o 
  -9  -1  11      172.79      147.61     14.84 o 
  -8  -1  11      137.71      140.95     13.83 o 
  -7  -1  11        4.93        7.19      1.92 o 
  -6  -1  11      117.52      116.24      6.48 o 
  -5  -1  11      203.81      230.47     10.47 o 
  -4  -1  11      742.44      795.22     24.90 o 
  -3  -1  11      580.59      577.08     42.75 o 
  -2  -1  11      174.07      187.84      8.22 o 
  -1  -1  11     1378.30     1430.66     28.16 o 
   0  -1  11     1090.18     1181.50     26.59 o 
   1  -1  11     1090.26     1103.69     19.87 o 
   2  -1  11     1074.36     1187.02     32.31 o 
   3  -1  11      102.71      110.77      9.81 o 
   4  -1  11     1765.36     1841.68     28.00 o 
   5  -1  11       16.60       16.02      3.90 o 
   6  -1  11      127.81      130.31     10.31 o 
   7  -1  11      107.51      107.73      8.37 o 
   8  -1  11       56.40       49.80      6.91 o 
   9  -1  11      146.89      142.93     10.43 o 
  10  -1  11       46.36       42.81      7.80 o 
  11  -1  11        7.36        7.09      3.29 o 
  12  -1  11       17.67       19.11      7.67 o 
 -13   0  11        4.05       19.87      5.16 o 
 -12   0  11        0.32        7.42      4.78 o 
 -11   0  11        0.70        4.40      4.53 o 
 -10   0  11       19.96       18.61      7.04 o 
  -9   0  11       85.00       89.89      7.39 o 
  -8   0  11        0.34        2.20      1.91 o 
  -7   0  11      259.14      259.09      8.50 o 
  -6   0  11       84.90       80.77      4.70 o 
  -5   0  11      152.07      155.54      8.95 o 
  -4   0  11       46.99       51.26      3.26 o 
  -3   0  11      291.43      302.34      6.86 o 
  -2   0  11      800.75      863.68     30.99 o 
  -1   0  11      215.87      222.34      8.09 o 
   0   0  11     2489.63     2596.88    119.51 o 
   1   0  11      630.98      631.01     12.41 o 
   2   0  11     1154.74     1050.42     18.15 o 
   3   0  11      521.92      509.15      7.94 o 
   4   0  11      357.67      375.15     22.07 o 
   5   0  11      371.05      356.66     12.93 o 
   6   0  11      313.27      289.21     12.44 o 
   7   0  11        9.26       14.75      4.33 o 
   8   0  11       87.88       83.46      8.40 o 
   9   0  11      363.88      340.83     25.46 o 
  10   0  11        1.18        1.94      2.95 o 
  11   0  11       37.29       48.71      7.78 o 
  12   0  11       43.64       55.32      8.25 o 
 -12   1  11       27.85       29.04      8.42 o 
 -11   1  11       62.28       73.55     12.45 o 
 -10   1  11       69.62       74.85      5.81 o 
  -9   1  11      172.61      166.94     10.57 o 
  -8   1  11      137.52      124.62      6.82 o 
  -7   1  11        4.96        4.77      2.43 o 
  -6   1  11      117.23      120.82      8.74 o 
  -5   1  11      203.30      212.44      6.37 o 
  -4   1  11      743.92      836.66     28.50 o 
  -3   1  11      580.14      571.79     42.37 o 
  -2   1  11      174.21      185.02     17.23 o 
  -1   1  11     1379.47     1440.21     75.19 o 
   0   1  11     1091.30     1159.76     22.22 o 
   1   1  11     1090.23     1102.79     16.26 o 
   2   1  11     1074.11     1132.43     13.83 o 
   3   1  11      102.84      110.18      4.56 o 
   4   1  11     1764.48     1773.54     17.00 o 
   5   1  11       16.45       17.22      4.09 o 
   6   1  11      128.17      126.23      8.80 o 
   7   1  11      107.35       96.02      8.39 o 
   8   1  11       56.30       51.89      7.32 o 
   9   1  11      146.78      143.55     10.85 o 
  10   1  11       46.19       45.78      7.59 o 
  11   1  11        7.38        7.80      3.58 o 
  12   1  11       17.77       25.82      5.50 o 
 -12   2  11       57.19       60.73     11.94 o 
 -11   2  11       40.01       46.49      5.63 o 
 -10   2  11      336.39      335.53     12.44 o 
  -9   2  11       41.28       44.60      5.36 o 
  -8   2  11      104.22       99.39      6.62 o 
  -7   2  11       66.53       64.74      5.58 o 
  -6   2  11      260.94      253.04     10.57 o 
  -5   2  11      153.45      145.08      9.34 o 
  -4   2  11     1125.63     1144.51     40.25 o 
  -3   2  11      612.33      577.55     12.56 o 
  -2   2  11      713.60      762.65     39.29 o 
  -1   2  11      604.68      611.24     11.66 o 
   0   2  11      839.95      897.59     15.94 o 
   1   2  11      873.23      901.66     12.68 o 
   2   2  11      158.99      148.47      5.69 o 
   3   2  11      858.10      845.69     13.29 o 
   4   2  11      457.03      461.82     15.95 o 
   5   2  11       99.39       95.30      7.37 o 
   6   2  11       24.15       21.85      5.07 o 
   7   2  11      136.91      130.28     10.13 o 
   8   2  11       29.32       25.63      5.91 o 
   9   2  11       19.83       24.03      5.69 o 
  10   2  11        4.78        5.84      3.94 o 
  11   2  11       25.92       34.97      6.61 o 
  12   2  11        8.71       12.47      4.02 o 
 -12   3  11       58.89       59.34      8.31 o 
 -11   3  11       12.78       14.13      4.16 o 
 -10   3  11       61.12       58.55      6.51 o 
  -9   3  11       79.39       74.64      6.86 o 
  -8   3  11       17.79       24.64      4.44 o 
  -7   3  11       46.54       50.17      5.45 o 
  -6   3  11     1299.44     1262.48     57.71 o 
  -5   3  11       80.80       78.36      7.51 o 
  -4   3  11      527.31      561.60     25.57 o 
  -3   3  11       73.94       78.41      4.50 o 
  -2   3  11      973.36      984.44     21.50 o 
  -1   3  11       85.06       93.98      6.01 o 
   0   3  11      540.89      540.45     25.59 o 
   1   3  11      558.23      557.01     10.96 o 
   2   3  11       63.29       61.06      4.21 o 
   3   3  11       10.42        9.15      2.53 o 
   4   3  11      254.51      248.66     11.70 o 
   5   3  11       31.43       35.85      3.96 o 
   6   3  11       80.46       81.39      8.35 o 
   7   3  11      227.10      225.06     12.91 o 
   8   3  11       70.23       68.31      8.77 o 
   9   3  11       38.03       45.44      7.76 o 
  10   3  11       83.37       94.95     10.67 o 
  11   3  11       29.64       37.19      7.50 o 
 -11   4  11       65.10       75.36      7.74 o 
 -10   4  11       16.65       23.00      4.41 o 
  -9   4  11       82.13       90.51      7.81 o 
  -8   4  11      142.26      132.10      8.50 o 
  -7   4  11      737.59      667.88     42.81 o 
  -6   4  11      308.06      265.83     19.49 o 
  -5   4  11      153.07      152.96     13.64 o 
  -4   4  11       44.01       47.65      5.29 o 
  -3   4  11      730.29      739.38     28.73 o 
  -2   4  11      338.22      339.78      8.33 o 
  -1   4  11      340.47      323.38     20.81 o 
   0   4  11      247.75      228.62      9.88 o 
   1   4  11       81.59       80.90      8.74 o 
   2   4  11      508.35      522.60     12.19 o 
   3   4  11      333.99      325.71     10.14 o 
   4   4  11      746.97      770.78     14.69 o 
   5   4  11      132.94      127.22      7.26 o 
   6   4  11      142.44      139.28     10.37 o 
   7   4  11      265.63      247.46     14.11 o 
   8   4  11      351.83      333.25     16.71 o 
   9   4  11       82.96       82.76     10.39 o 
  10   4  11       30.51       30.68      7.06 o 
  11   4  11       44.35       49.20      8.27 o 
 -11   5  11       19.39       25.54      4.65 o 
 -10   5  11       21.11       23.40      4.52 o 
  -9   5  11        6.40       10.48      3.29 o 
  -8   5  11       26.75       25.91      6.13 o 
  -7   5  11       80.29       86.30      9.59 o 
  -6   5  11      143.33      153.38     11.19 o 
  -5   5  11      313.46      307.04     23.64 o 
  -4   5  11      227.08      204.36     15.34 o 
  -3   5  11        3.90        8.35      3.30 o 
  -2   5  11       82.60       87.39      6.62 o 
  -1   5  11       38.42       30.41      3.47 o 
   0   5  11      116.32      108.15      7.47 o 
   1   5  11      245.66      211.90     10.53 o 
   2   5  11      146.19      127.72      8.71 o 
   3   5  11       78.45       68.79      5.88 o 
   4   5  11      102.90      111.73      5.83 o 
   5   5  11      461.66      432.46     13.36 o 
   6   5  11       18.43       14.97      5.07 o 
   7   5  11        1.04        3.95      3.90 o 
   8   5  11       36.94       36.40      7.58 o 
   9   5  11      171.12      186.41     13.73 o 
  10   5  11        9.33        5.27      4.17 o 
 -10   6  11       17.43       20.68      4.28 o 
  -9   6  11       25.43       25.33      4.88 o 
  -8   6  11       30.25       29.45      6.43 o 
  -7   6  11       34.34       44.78      7.98 o 
  -6   6  11      223.22      233.35     14.12 o 
  -5   6  11       49.19       54.85      8.13 o 
  -4   6  11       95.81       93.13      9.63 o 
  -3   6  11       58.53       54.30      7.69 o 
  -2   6  11      307.58      305.46     16.55 o 
  -1   6  11      125.75      118.99      7.63 o 
   0   6  11       87.51       91.87      5.57 o 
   1   6  11      111.38      103.65      5.93 o 
   2   6  11       59.54       57.00      7.11 o 
   3   6  11       16.46       16.57      4.56 o 
   4   6  11        7.53        5.50      2.14 o 
   5   6  11       37.49       40.62      5.45 o 
   6   6  11       14.46       19.54      5.56 o 
   7   6  11       70.72       78.97      9.91 o 
   8   6  11       53.82       61.23      9.38 o 
   9   6  11        2.60        3.75      3.40 o 
  -8   7  11       57.99       59.81      9.11 o 
  -7   7  11        6.69        4.51      3.44 o 
  -6   7  11        1.94        0.62      2.92 o 
  -5   7  11       16.31       12.55      5.02 o 
  -4   7  11       16.76       16.43      6.48 o 
  -3   7  11        1.10        3.75      3.35 o 
  -2   7  11       19.23       18.37      5.06 o 
  -1   7  11       10.02       11.90      4.19 o 
   0   7  11        7.02        8.62      3.14 o 
   1   7  11       68.61       75.46      6.81 o 
   2   7  11        8.52        8.97      2.56 o 
   3   7  11       64.86       72.69      5.10 o 
   4   7  11       53.11       54.44      5.37 o 
   5   7  11       91.29      101.84      8.51 o 
   6   7  11       11.02        7.72      3.86 o 
   7   7  11        0.61        4.32      3.25 o 
   8   7  11       12.17       19.00      5.61 o 
  -6   8  11       26.45       28.19      6.40 o 
  -5   8  11       38.26       47.40      8.22 o 
  -4   8  11        9.44       13.76      4.66 o 
  -3   8  11      125.06      123.25     11.47 o 
  -2   8  11       74.84       83.70     10.08 o 
  -1   8  11       86.12       86.87     12.51 o 
   0   8  11       75.16       76.06      9.15 o 
   1   8  11       99.69       99.15      9.76 o 
   2   8  11       27.82       24.90      5.91 o 
   3   8  11       49.81       55.96      6.58 o 
   4   8  11       29.65       36.38      5.19 o 
   5   8  11       13.19       12.95      3.42 o 
   6   8  11       49.36       65.91      9.50 o 
  -3   9  11       10.87       19.39      7.36 o 
  -2   9  11        1.31        1.96      3.14 o 
  -1   9  11      183.52      218.22     14.57 o 
   0   9  11       31.04       35.42      6.60 o 
   1   9  11      142.90      162.31     12.76 o 
   2   9  11      127.67      125.46     11.49 o 
   2  -6  12      252.80      249.96     17.85 o 
   3  -6  12       15.33       24.90      7.04 o 
   4  -6  12       10.61       18.99      5.78 o 
   0  -5  12       62.92       72.93     10.69 o 
   1  -5  12      259.70      249.71     17.10 o 
   2  -5  12       30.73       24.14      6.92 o 
   3  -5  12      174.78      163.96     13.83 o 
   4  -5  12       77.37       90.28     10.44 o 
   5  -5  12      135.07      143.96     12.95 o 
   6  -5  12       18.65       25.02      6.54 o 
  -1  -4  12      314.02      319.87     18.48 o 
   0  -4  12       52.41       49.66      8.55 o 
   1  -4  12      427.00      428.75     20.75 o 
   2  -4  12       58.00       55.20      8.68 o 
   3  -4  12      170.83      163.83     13.20 o 
   4  -4  12       15.68       21.00      5.91 o 
   5  -4  12      267.95      273.72     17.10 o 
   6  -4  12      109.56      111.53     11.32 o 
   7  -4  12      165.97      186.34     14.46 o 
 -11  -3  12       30.79       34.95      9.68 o 
 -10  -3  12       85.83       72.67     13.20 o 
  -9  -3  12        4.49        6.29      5.28 o 
  -8  -3  12      528.45      519.03     27.91 o 
  -7  -3  12      385.82      322.25     21.12 o 
  -6  -3  12      174.89      161.69     14.96 o 
  -5  -3  12       78.52       72.05     10.44 o 
  -4  -3  12       83.87       85.00     10.44 o 
  -3  -3  12      135.37      106.12     11.06 o 
  -2  -3  12      261.20      243.55     15.59 o 
  -1  -3  12       62.04       64.38      9.05 o 
   0  -3  12      494.46      509.22     21.37 o 
   1  -3  12      303.97      282.77     16.09 o 
   2  -3  12       64.39       61.99      8.80 o 
   3  -3  12      123.52      133.78     11.57 o 
   4  -3  12      324.61      321.12     17.85 o 
   5  -3  12       30.47       29.80      6.92 o 
   6  -3  12      199.49      178.29     14.08 o 
   7  -3  12       61.49       66.51      9.68 o 
   8  -3  12      272.02      272.72     18.23 o 
   9  -3  12       20.01       21.63      6.16 o 
 -12  -2  12       15.29       15.59      6.29 o 
 -11  -2  12       24.88       31.81      9.30 o 
 -10  -2  12       23.65       30.18      8.68 o 
  -9  -2  12      174.64      159.81     15.72 o 
  -8  -2  12        6.63        2.51      4.53 o 
  -7  -2  12      262.90      242.54     17.73 o 
  -6  -2  12       88.17       74.18     10.56 o 
  -5  -2  12       70.51       86.46      6.47 o 
  -4  -2  12      397.58      371.16     18.86 o 
  -3  -2  12      468.04      515.90     15.02 o 
  -2  -2  12      517.35      523.66     14.62 o 
  -1  -2  12     2758.36     2949.59     64.75 o 
   0  -2  12      933.70     1053.33     19.24 o 
   1  -2  12      536.35      566.55     21.50 o 
   2  -2  12      225.69      239.27     14.46 o 
   3  -2  12      621.77      591.07     22.63 o 
   4  -2  12      401.97      416.68     19.87 o 
   5  -2  12      967.43      977.20     31.06 o 
   6  -2  12      329.92      326.28     18.73 o 
   7  -2  12        9.44        6.92      4.65 o 
   8  -2  12      111.48      120.45     12.45 o 
   9  -2  12       26.49       30.30      8.17 o 
  10  -2  12       22.22       30.18      7.92 o 
 -13  -1  12        2.78        5.41      3.90 o 
 -12  -1  12       17.65       15.21      6.54 o 
 -11  -1  12       87.53       84.62     13.33 o 
 -10  -1  12        4.97       12.45      6.29 o 
  -9  -1  12       15.14        7.67      5.53 o 
  -8  -1  12       42.51       44.64      9.56 o 
  -7  -1  12      171.78      159.56     14.59 o 
  -6  -1  12      277.07      291.74     13.55 o 
  -5  -1  12      468.30      480.85     20.83 o 
  -4  -1  12      208.04      207.33     13.83 o 
  -3  -1  12       94.82       98.03      6.71 o 
  -2  -1  12      185.37      187.48      8.36 o 
  -1  -1  12      454.52      496.98     12.90 o 
   0  -1  12      212.34      203.18      8.86 o 
   1  -1  12      267.29      296.21     14.71 o 
   2  -1  12      223.37      253.12      8.02 o 
   3  -1  12      871.87      934.32     28.16 o 
   4  -1  12        0.91        1.79      2.45 o 
   5  -1  12      259.49      225.56     10.71 o 
   6  -1  12      133.32      125.55      8.60 o 
   7  -1  12       21.43       15.92      4.25 o 
   8  -1  12      432.38      399.87     16.49 o 
   9  -1  12      146.81      159.70     11.06 o 
  10  -1  12       35.83       39.87      7.09 o 
  11  -1  12       34.54       42.51      7.28 o 
  12  -1  12       11.67       15.09      6.79 o 
 -13   0  12        3.17       11.94      4.40 o 
 -12   0  12        0.15        3.52      4.15 o 
 -11   0  12       15.40       10.56      5.66 o 
 -10   0  12       51.14       52.31     10.81 o 
  -9   0  12        1.65        0.63      3.77 o 
  -8   0  12       52.76       54.50      8.36 o 
  -7   0  12      730.77      786.72     38.97 o 
  -6   0  12       10.89       13.65      2.49 o 
  -5   0  12       21.43       23.66      2.41 o 
  -4   0  12      121.29      133.52      4.78 o 
  -3   0  12      135.59      136.42      5.48 o 
  -2   0  12       28.10       33.47      3.95 o 
  -1   0  12      990.27     1022.89     65.44 o 
   0   0  12      304.78      299.59      9.50 o 
   1   0  12       15.85       24.52      5.53 o 
   2   0  12      336.31      339.89      7.51 o 
   3   0  12       50.68       53.21      3.01 o 
   4   0  12       39.54       42.42      5.47 o 
   5   0  12        0.76       -0.72      2.08 o 
   6   0  12       62.70       58.86      6.58 o 
   7   0  12      530.63      495.18     17.47 o 
   8   0  12        9.85        9.30      4.00 o 
   9   0  12        0.61        3.80      3.77 o 
  10   0  12       68.58       70.87      8.84 o 
  11   0  12       21.51       30.92      6.22 o 
  12   0  12       63.45       90.43     15.97 o 
 -13   1  12        2.75        5.66      3.27 o 
 -12   1  12       17.59       29.17      9.05 o 
 -11   1  12       87.67       78.58     12.95 o 
 -10   1  12        5.04        7.67      5.28 o 
  -9   1  12       14.98       17.66      3.30 o 
  -8   1  12       42.66       45.89      4.78 o 
  -7   1  12      172.24      172.12      9.43 o 
  -6   1  12      277.42      290.76     12.14 o 
  -5   1  12      467.84      463.06     18.08 o 
  -4   1  12      207.60      227.58     11.25 o 
  -3   1  12       94.54       88.35      6.48 o 
  -2   1  12      185.83      202.46     14.08 o 
  -1   1  12      454.52      493.83     26.28 o 
   0   1  12      212.84      201.77      5.37 o 
   1   1  12      267.75      300.13      8.59 o 
   2   1  12      223.99      235.13      6.59 o 
   3   1  12      870.45      871.32     17.25 o 
   4   1  12        0.93        3.75      1.12 o 
   5   1  12      260.47      246.74     11.28 o 
   6   1  12      133.07      113.30      8.27 o 
   7   1  12       21.60       16.91      4.67 o 
   8   1  12      432.95      375.86     16.35 o 
   9   1  12      146.88      140.06     10.69 o 
  10   1  12       35.92       35.36      6.97 o 
  11   1  12       34.57       40.83      7.19 o 
  12   1  12       11.62       11.97      5.34 o 
 -12   2  12       15.27        7.92      5.28 o 
 -11   2  12       24.92       27.17      5.41 o 
 -10   2  12       23.65       27.27      4.49 o 
  -9   2  12      174.88      173.44      8.79 o 
  -8   2  12        6.46       11.23      3.15 o 
  -7   2  12      263.40      247.28     15.19 o 
  -6   2  12       88.25       86.87      5.90 o 
  -5   2  12       70.46       77.01      7.69 o 
  -4   2  12      398.31      407.65      9.87 o 
  -3   2  12      468.02      499.43     28.29 o 
  -2   2  12      517.56      508.68     22.69 o 
  -1   2  12     2759.13     2899.63     63.18 o 
   0   2  12      933.12      981.66     12.88 o 
   1   2  12      535.64      533.72      9.99 o 
   2   2  12      226.04      230.73      7.01 o 
   3   2  12      619.75      602.27     11.49 o 
   4   2  12      401.96      398.59      9.46 o 
   5   2  12      968.17      832.81    111.02 o 
   6   2  12      330.30      289.79     13.14 o 
   7   2  12        9.39        8.82      3.86 o 
   8   2  12      111.60      110.59      9.47 o 
   9   2  12       26.49       31.09      6.43 o 
  10   2  12       22.20       20.82      5.62 o 
  11   2  12        5.42        6.85      3.38 o 
  12   2  12       28.35       39.39      7.12 o 
 -12   3  12       11.44       12.34      5.53 o 
 -11   3  12       30.82       45.25      5.83 o 
 -10   3  12       85.72       80.56      7.32 o 
  -9   3  12        4.46        3.68      2.43 o 
  -8   3  12      528.99      492.16     24.59 o 
  -7   3  12      386.18      362.60     21.00 o 
  -6   3  12      175.15      140.93      9.97 o 
  -5   3  12       78.26       73.78      6.12 o 
  -4   3  12       84.11       90.50      4.03 o 
  -3   3  12      135.65      128.00      5.08 o 
  -2   3  12      260.50      253.65     12.13 o 
  -1   3  12       62.43       52.59      5.66 o 
   0   3  12      494.44      491.59     11.89 o 
   1   3  12      303.38      278.53      8.01 o 
   2   3  12       64.50       59.62      4.35 o 
   3   3  12      123.23      109.62     10.61 o 
   4   3  12      325.18      319.07      9.88 o 
   5   3  12       30.36       25.89      5.31 o 
   6   3  12      199.93      174.19     11.03 o 
   7   3  12       61.44       59.16      7.99 o 
   8   3  12      271.69      260.58     14.53 o 
   9   3  12       20.06       20.25      5.47 o 
  10   3  12      193.12      196.54     13.69 o 
  11   3  12       24.97       32.64      6.71 o 
 -11   4  12        8.13        8.02      2.82 o 
 -10   4  12        2.43        7.54      2.60 o 
  -9   4  12      121.52      125.02      8.48 o 
  -8   4  12      310.97      305.23     12.36 o 
  -7   4  12      112.06      120.62     10.88 o 
  -6   4  12      231.43      205.48     12.31 o 
  -5   4  12       36.09       40.22      6.66 o 
  -4   4  12      100.93      108.66      7.11 o 
  -3   4  12      569.87      559.21     28.67 o 
  -2   4  12      713.41      729.86     22.47 o 
  -1   4  12      314.21      294.98     10.82 o 
   0   4  12       52.49       38.31      4.99 o 
   1   4  12      427.44      398.37     13.42 o 
   2   4  12       57.93       54.26      4.72 o 
   3   4  12      170.55      169.93      7.58 o 
   4   4  12       15.64       19.55      3.63 o 
   5   4  12      267.56      250.17     10.87 o 
   6   4  12      109.62       96.01      9.43 o 
   7   4  12      166.18      163.52     11.67 o 
   8   4  12       92.52       97.54     10.31 o 
   9   4  12       11.15       12.02      4.88 o 
  10   4  12       42.80       43.66      8.23 o 
  11   4  12       25.84       40.27      7.80 o 
 -11   5  12       15.18       13.78      3.24 o 
 -10   5  12       81.75       96.10      8.80 o 
  -9   5  12       46.48       54.12      6.75 o 
  -8   5  12       14.33       16.04      5.28 o 
  -7   5  12       35.72       34.71      6.94 o 
  -6   5  12       14.38       16.86      5.24 o 
  -5   5  12      208.61      180.84     11.96 o 
  -4   5  12     1166.28     1034.38     52.37 o 
  -3   5  12      128.61      133.69      8.10 o 
  -2   5  12        6.56        2.01      2.55 o 
  -1   5  12      469.78      498.45     11.27 o 
   0   5  12       62.96       62.36      6.27 o 
   1   5  12      260.11      242.95     11.37 o 
   2   5  12       30.78       31.16      5.63 o 
   3   5  12      175.16      159.42      7.93 o 
   4   5  12       77.28       76.18      5.02 o 
   5   5  12      135.24      126.41      7.40 o 
   6   5  12       18.80       20.28      5.38 o 
   7   5  12      149.63      145.30     11.37 o 
   8   5  12       83.58       80.98     10.01 o 
   9   5  12       48.44       52.77      8.89 o 
  10   5  12       28.25       30.56      7.29 o 
  -9   6  12       30.84       32.82      5.53 o 
  -8   6  12       14.30        8.54      4.33 o 
  -7   6  12        2.59        5.53      4.03 o 
  -6   6  12       14.28       17.92      5.51 o 
  -5   6  12       15.78        9.61      4.80 o 
  -4   6  12       27.31       27.91      6.37 o 
  -3   6  12       95.01       82.19      9.09 o 
  -2   6  12       27.30       24.68      4.70 o 
  -1   6  12      274.00      280.71     11.84 o 
   0   6  12      104.01      104.91      5.86 o 
   1   6  12       46.86       46.62      4.65 o 
   2   6  12      253.20      228.64     13.83 o 
   3   6  12       15.32       21.44      4.01 o 
   4   6  12       10.63       12.35      2.77 o 
   5   6  12       52.50       60.37      6.29 o 
   6   6  12       55.56       60.06      8.70 o 
   7   6  12       12.41       12.80      5.07 o 
   8   6  12        8.77        3.34      3.87 o 
   9   6  12       27.04       37.97      7.16 o 
  -8   7  12       73.69       78.88     10.45 o 
  -7   7  12       52.07       67.34      9.64 o 
  -6   7  12       12.49       19.38      5.49 o 
  -5   7  12       11.11       10.59      4.67 o 
  -4   7  12       53.88       52.47      8.49 o 
  -3   7  12       45.51       49.99      8.07 o 
  -2   7  12       18.14       19.41      5.42 o 
  -1   7  12        0.70        0.07      2.25 o 
   0   7  12       32.37       42.02      5.68 o 
   1   7  12       60.24       61.75      6.41 o 
   2   7  12       53.84       57.98      5.30 o 
   3   7  12       46.30       56.70      4.70 o 
   4   7  12        1.18        2.05      2.50 o 
   5   7  12       32.87       35.40      5.24 o 
   6   7  12       55.87       65.46      9.31 o 
   7   7  12        4.84        3.03      5.91 o 
  -6   8  12        2.01        4.46      3.16 o 
  -5   8  12       64.45       72.79     10.31 o 
  -4   8  12       29.75       26.79      6.53 o 
  -3   8  12       57.68       57.08      8.82 o 
  -2   8  12       28.06       33.70      6.78 o 
  -1   8  12       32.33       33.15      6.94 o 
   0   8  12       45.97       56.89      8.38 o 
   1   8  12       69.11       68.32      8.80 o 
   2   8  12       73.33       79.71     13.58 o 
   3   8  12       17.97       20.79      4.99 o 
   4   8  12       25.36       28.24      4.85 o 
   5   8  12       10.63       11.20      2.74 o 
  -2   9  12      210.60      227.73     32.82 o 
  -1   9  12       14.92       13.58      8.30 o 
   0   9  12      105.28      148.84     17.29 o 
   1   9  12       22.79       25.05      6.07 o 
   2   9  12       47.68       45.60      7.94 o 
   2  -6  13       82.12       97.57     11.82 o 
   3  -6  13      167.17      165.59     14.59 o 
   4  -6  13      196.12      206.45     16.09 o 
   0  -5  13      119.10      115.05     12.32 o 
   1  -5  13        9.22        7.80      4.78 o 
   2  -5  13      377.95      351.55     20.49 o 
   3  -5  13      479.86      459.30     23.39 o 
   4  -5  13       25.23       33.19      7.80 o 
   5  -5  13       65.47       75.57     10.56 o 
   6  -5  13       62.51       75.82     10.56 o 
  -1  -4  13      589.99      578.75     25.15 o 
   0  -4  13      234.12      246.94     16.60 o 
   1  -4  13      974.73      982.35     32.19 o 
   2  -4  13      976.76     1008.26     32.69 o 
   3  -4  13       32.60       30.43      7.42 o 
   4  -4  13      130.62      125.61     12.20 o 
   5  -4  13      691.75      672.92     27.54 o 
   6  -4  13       99.91      103.48     11.19 o 
   7  -4  13        7.78        9.43      4.65 o 
 -12  -3  13        4.93        8.93      5.66 o 
 -11  -3  13        1.44        3.02      4.53 o 
 -10  -3  13      131.76      146.23     16.35 o 
  -9  -3  13        4.40        1.76      4.78 o 
  -8  -3  13       47.13       39.23     10.31 o 
  -7  -3  13      285.42      271.46     19.87 o 
  -6  -3  13      437.15      437.05     24.02 o 
  -5  -3  13      200.84      214.38     16.35 o 
  -4  -3  13      553.62      506.96     23.64 o 
  -3  -3  13      283.43      273.47     16.72 o 
  -2  -3  13      671.70      644.38     25.40 o 
  -1  -3  13      500.40      428.12     20.62 o 
   0  -3  13      273.06      252.85     15.97 o 
   1  -3  13      135.92      126.24     11.44 o 
   2  -3  13      293.77      246.44     15.72 o 
   3  -3  13      133.09      125.86     11.44 o 
   4  -3  13      607.47      564.67     24.14 o 
   5  -3  13      156.41      135.29     12.57 o 
   6  -3  13       50.45       58.21      9.43 o 
   7  -3  13      587.02      567.81     26.15 o 
   8  -3  13       73.25      101.47     11.57 o 
   9  -3  13       19.44       21.25      6.16 o 
 -12  -2  13       11.61        8.93      5.53 o 
 -11  -2  13       83.35       83.99     13.83 o 
 -10  -2  13       12.43       10.69      6.41 o 
  -9  -2  13      100.39       88.01     13.20 o 
  -8  -2  13       58.68       53.44     10.81 o 
  -7  -2  13       18.80       18.73      7.29 o 
  -6  -2  13      434.74      404.61     22.25 o 
  -5  -2  13      884.47      800.04     29.42 o 
  -4  -2  13      307.26      284.91     16.97 o 
  -3  -2  13       66.42       75.04      6.49 o 
  -2  -2  13        7.74        9.58      3.20 o 
  -1  -2  13      329.75      326.84     11.58 o 
   0  -2  13      585.15      614.43     15.16 o 
   1  -2  13       99.11      100.84     10.18 o 
   2  -2  13      488.91      521.67     21.75 o 
   3  -2  13      371.01      380.47     18.99 o 
   4  -2  13      134.25      119.57     11.32 o 
   5  -2  13      324.09      337.09     18.99 o 
   6  -2  13      494.89      501.68     23.89 o 
   7  -2  13       63.31       64.63     10.31 o 
   8  -2  13       15.67       28.29      7.92 o 
   9  -2  13       26.68       30.68      8.30 o 
  10  -2  13       32.19       23.76      7.04 o 
 -12  -1  13       13.11        9.56      5.78 o 
 -11  -1  13       63.96       71.29     12.82 o 
 -10  -1  13      332.04      326.28     23.01 o 
  -9  -1  13      217.22      215.76     18.36 o 
  -8  -1  13      209.40      186.84     16.72 o 
  -7  -1  13       18.77       17.85      6.66 o 
  -6  -1  13       19.87       23.06      3.03 o 
  -5  -1  13       28.49       28.09      3.27 o 
  -4  -1  13       44.88       49.58      5.50 o 
  -3  -1  13      193.70      200.13      9.34 o 
  -2  -1  13      489.20      476.97     15.72 o 
  -1  -1  13       59.61       66.95     10.75 o 
   0  -1  13     1194.34     1236.07     20.34 o 
   1  -1  13      312.34      306.68      9.67 o 
   2  -1  13       93.05       90.08      5.30 o 
   3  -1  13      408.68      422.97     19.61 o 
   4  -1  13      328.05      301.30     21.44 o 
   5  -1  13       59.25       59.81      6.49 o 
   6  -1  13      362.17      383.53     14.89 o 
   7  -1  13      167.25      161.83     10.44 o 
   8  -1  13       60.76       77.56     10.18 o 
   9  -1  13      194.20      194.05     12.31 o 
  10  -1  13       24.53       23.23      5.44 o 
  11  -1  13       41.27       57.50      8.54 o 
  12  -1  13       31.91       38.35     10.94 o 
 -12   0  13       55.21       48.66     11.44 o 
 -11   0  13        2.88        3.77      4.78 o 
 -10   0  13      314.09      288.43     21.63 o 
  -9   0  13      155.99      134.16     14.46 o 
  -8   0  13      449.05      461.08     45.20 o 
  -7   0  13       10.98        9.84      3.46 o 
  -6   0  13      101.91      103.97      4.48 o 
  -5   0  13      218.49      237.13     14.48 o 
  -4   0  13      698.02      753.13     19.12 o 
  -3   0  13        3.59        5.51      1.21 o 
  -2   0  13       10.71       14.39      3.20 o 
  -1   0  13     3431.89     3455.37    105.99 o 
   0   0  13      120.32      124.99      6.66 o 
   1   0  13       43.77       47.40      7.17 o 
   2   0  13     1260.78     1313.49     15.50 o 
   3   0  13      269.28      268.53      6.55 o 
   4   0  13        3.09       -0.49      2.00 o 
   5   0  13      176.30      119.53     14.59 o 
   6   0  13      280.96      274.57     12.71 o 
   7   0  13      347.21      306.69     14.00 o 
   8   0  13      122.49      118.66     13.08 o 
   9   0  13       14.82       15.13      4.66 o 
  10   0  13      121.39      119.04     10.58 o 
  11   0  13        0.38       -1.76      2.89 o 
  12   0  13        0.00        0.15      4.15 o 
 -12   1  13       12.99       15.21      6.79 o 
 -11   1  13       63.94       69.91     12.82 o 
 -10   1  13      331.79      314.84     22.38 o 
  -9   1  13      216.93      219.62     22.82 o 
  -8   1  13      209.34      205.37     10.92 o 
  -7   1  13       18.68       22.98      3.86 o 
  -6   1  13       19.94       21.58      2.93 o 
  -5   1  13       28.58       27.10      2.89 o 
  -4   1  13       44.82       46.92      5.72 o 
  -3   1  13      193.22      198.88      8.48 o 
  -2   1  13      490.26      474.28     18.17 o 
  -1   1  13       59.93       57.98      5.16 o 
   0   1  13     1193.37     1248.44     20.63 o 
   1   1  13      313.13      295.88      7.29 o 
   2   1  13       92.82       86.07      4.36 o 
   3   1  13      408.84      407.02      8.75 o 
   4   1  13      328.06      315.73     12.03 o 
   5   1  13       59.17       46.07      5.91 o 
   6   1  13      361.99      359.03     14.96 o 
   7   1  13      167.08      161.80     10.58 o 
   8   1  13       60.85       60.86      7.84 o 
   9   1  13      194.24      202.30     12.83 o 
  10   1  13       24.42       28.44      6.10 o 
  11   1  13       41.25       46.99      7.76 o 
  12   1  13       31.83       35.85      6.98 o 
 -12   2  13       11.63       13.83      6.16 o 
 -11   2  13       83.51       82.10     13.58 o 
 -10   2  13       12.53       22.34      5.20 o 
  -9   2  13      100.14       97.02      8.46 o 
  -8   2  13       58.79       55.20      5.53 o 
  -7   2  13       18.67       21.77      3.97 o 
  -6   2  13      434.69      425.22     25.59 o 
  -5   2  13      884.96      853.48     38.02 o 
  -4   2  13      307.19      314.13     15.14 o 
  -3   2  13       66.66       73.51      7.23 o 
  -2   2  13        7.74       10.74      2.99 o 
  -1   2  13      329.94      322.73      5.87 o 
   0   2  13      585.50      590.31      9.84 o 
   1   2  13       99.09       89.71      4.57 o 
   2   2  13      488.81      523.59     10.64 o 
   3   2  13      370.37      370.21      9.26 o 
   4   2  13      134.24      134.68      5.78 o 
   5   2  13      323.61      316.92     13.23 o 
   6   2  13      494.45      468.54     17.67 o 
   7   2  13       63.45       56.00      7.51 o 
   8   2  13       15.71       18.83      5.40 o 
   9   2  13       26.78       24.34      5.82 o 
  10   2  13       32.22       27.95      6.98 o 
  11   2  13        9.08       12.79      4.21 o 
 -12   3  13        4.98       10.81      5.53 o 
 -11   3  13        1.47        6.79      3.17 o 
 -10   3  13      131.57      142.25      8.53 o 
  -9   3  13        4.38        6.56      2.71 o 
  -8   3  13       46.93       39.46      5.26 o 
  -7   3  13      285.32      267.86     13.69 o 
  -6   3  13      437.17      389.71     15.96 o 
  -5   3  13      200.49      220.96     17.59 o 
  -4   3  13      553.80      528.23     20.27 o 
  -3   3  13      283.09      281.46     14.21 o 
  -2   3  13      672.31      636.34     43.38 o 
  -1   3  13      499.78      505.78      9.32 o 
   0   3  13      272.76      245.20      7.15 o 
   1   3  13      136.63      131.07      5.74 o 
   2   3  13      294.43      273.75      8.50 o 
   3   3  13      133.17      123.89      6.16 o 
   4   3  13      607.98      569.89     12.76 o 
   5   3  13      156.73      141.64      9.54 o 
   6   3  13       50.51       48.64      7.05 o 
   7   3  13      587.41      537.34     19.69 o 
   8   3  13       73.11       91.80      9.69 o 
   9   3  13       19.42       14.10      5.01 o 
  10   3  13       60.41       61.34      9.04 o 
  11   3  13        8.67       16.18      7.80 o 
 -11   4  13       38.15       42.14      7.64 o 
 -10   4  13       82.50       93.88      8.21 o 
  -9   4  13      122.16      126.23      8.78 o 
  -8   4  13       25.84       31.38      5.09 o 
  -7   4  13       25.36       27.03      6.12 o 
  -6   4  13      494.98      447.80     31.50 o 
  -5   4  13      775.23      724.51     70.79 o 
  -4   4  13      392.62      378.17     12.60 o 
  -3   4  13       85.81       82.38      6.40 o 
  -2   4  13      360.50      327.00     12.57 o 
  -1   4  13      590.33      540.35     15.00 o 
   0   4  13      233.58      244.69     10.64 o 
   1   4  13      975.58      950.07     27.52 o 
   2   4  13      977.24      966.72     17.01 o 
   3   4  13       32.73       33.92      4.21 o 
   4   4  13      130.47      133.53      7.25 o 
   5   4  13      691.66      639.82     20.07 o 
   6   4  13      100.20       99.62      9.25 o 
   7   4  13        7.78        4.91      3.68 o 
   8   4  13       75.38       77.88      9.69 o 
   9   4  13      123.86      137.73     11.51 o 
  10   4  13       70.47       74.65     10.17 o 
 -10   5  13       11.57       17.25      3.89 o 
  -9   5  13       36.24       37.50      5.81 o 
  -8   5  13       49.14       53.59     14.27 o 
  -7   5  13       76.47       77.47      9.41 o 
  -6   5  13      288.14      257.40     30.55 o 
  -5   5  13       12.36       14.45      4.84 o 
  -4   5  13     1185.55     1114.59     74.50 o 
  -3   5  13        0.44        2.63      2.88 o 
  -2   5  13       65.29       56.41      6.15 o 
  -1   5  13      266.81      285.10      8.88 o 
   0   5  13      119.04      114.48      8.04 o 
   1   5  13        9.27        3.07      3.20 o 
   2   5  13      378.16      319.48     10.63 o 
   3   5  13      479.88      452.33     12.99 o 
   4   5  13       25.40       25.64      3.39 o 
   5   5  13       65.48       66.27      8.24 o 
   6   5  13       62.42       62.16      8.27 o 
   7   5  13       27.59       24.33      6.13 o 
   8   5  13       25.52       24.53      6.01 o 
   9   5  13       50.99       44.63      8.49 o 
  10   5  13       37.21       43.85      8.27 o 
  -9   6  13        2.94        7.43      2.82 o 
  -8   6  13        5.99        3.68      5.16 o 
  -7   6  13       85.46       97.89     10.84 o 
  -6   6  13       86.44       81.86      9.90 o 
  -5   6  13       29.77       26.44      6.46 o 
  -4   6  13       15.67       27.01      6.14 o 
  -3   6  13       69.82       81.21      9.18 o 
  -2   6  13      360.43      330.51     12.84 o 
  -1   6  13        5.41        3.23      2.55 o 
   0   6  13      136.63      115.78      6.17 o 
   1   6  13       13.19       13.67      3.85 o 
   2   6  13       81.88       83.44      8.31 o 
   3   6  13      167.15      153.86      8.37 o 
   4   6  13      196.31      195.16      9.56 o 
   5   6  13       13.50       17.17      4.92 o 
   6   6  13       22.01       18.52      5.22 o 
   7   6  13       15.58       18.18      5.09 o 
   8   6  13       18.62       15.12      5.35 o 
   9   6  13        2.96        4.53      3.35 o 
  -8   7  13       64.26       78.72     10.62 o 
  -7   7  13       22.40       22.13      5.85 o 
  -6   7  13        7.28       13.10      4.78 o 
  -5   7  13       15.17       12.88      4.60 o 
  -4   7  13       21.35       22.34      6.40 o 
  -3   7  13       25.44       29.46      6.48 o 
  -2   7  13        6.62        5.01      3.96 o 
  -1   7  13       39.42       46.12      6.14 o 
   0   7  13       24.38       22.02      4.27 o 
   1   7  13        3.04        6.06      2.77 o 
   2   7  13       15.40       14.02      3.04 o 
   3   7  13       24.90       30.10      3.32 o 
   4   7  13       11.36       14.82      3.50 o 
   5   7  13        0.10       -0.04      3.83 o 
   6   7  13       31.05       29.57      6.78 o 
   7   7  13        7.99       12.97      4.34 o 
  -6   8  13       38.48       46.13      7.66 o 
  -5   8  13       19.09       30.32      6.65 o 
  -4   8  13       48.29       59.78      9.41 o 
  -3   8  13       13.92       19.88      5.59 o 
  -2   8  13       25.42       27.55      6.47 o 
  -1   8  13        2.19        3.61      4.71 o 
   0   8  13       43.81       44.58      7.63 o 
   1   8  13      133.21      158.55      9.41 o 
   2   8  13       92.77      113.27      7.97 o 
   3   8  13       37.86       43.45      7.06 o 
   4   8  13       31.44       39.80      5.63 o 
   5   8  13       23.31       26.88      5.98 o 
  -1   9  13        6.80        9.13      6.73 o 
   0   9  13       15.65       23.58      6.04 o 
   1  -6  14       32.55       25.02      7.42 o 
   2  -6  14       29.37       36.21      8.80 o 
   3  -6  14      120.21      138.68     13.83 o 
   4  -6  14       43.69       43.63      8.93 o 
   5  -6  14       17.29       17.85      5.53 o 
   0  -5  14       45.56       43.63      9.30 o 
   1  -5  14      139.17      173.13     15.09 o 
   2  -5  14      237.37      228.71     17.23 o 
   3  -5  14      898.61      845.43     32.44 o 
   4  -5  14       29.35       35.58      7.92 o 
   5  -5  14       67.10       61.48     10.18 o 
   6  -5  14       25.79       29.55      7.54 o 
  -2  -4  14      789.80      776.91     30.43 o 
  -1  -4  14      306.53      296.23     18.73 o 
   0  -4  14      515.07      506.96     24.02 o 
   1  -4  14      398.21      404.36     21.37 o 
   2  -4  14       76.58       66.76     10.06 o 
   3  -4  14      111.06      103.48     11.19 o 
   4  -4  14      387.85      381.47     21.25 o 
   5  -4  14      174.68      191.62     15.34 o 
   6  -4  14      387.87      437.68     23.26 o 
   7  -4  14       31.45       30.68      7.67 o 
   8  -4  14       62.91       62.36     10.18 o 
 -12  -3  14        2.52       11.57      5.66 o 
 -11  -3  14       13.48       22.76      7.92 o 
 -10  -3  14       19.54       19.24      7.80 o 
  -9  -3  14       55.73       54.57     11.94 o 
  -8  -3  14       81.20       91.53     13.70 o 
  -7  -3  14      259.07      243.04     19.36 o 
  -6  -3  14      169.27      158.55     15.34 o 
  -5  -3  14      202.14      187.72     15.59 o 
  -4  -3  14      200.66      184.95     14.96 o 
  -3  -3  14      731.58      737.38     19.90 o 
  -2  -3  14     1707.83     1704.97     55.51 o 
  -1  -3  14      234.91      216.64     15.21 o 
   0  -3  14      870.60      842.04     29.04 o 
   1  -3  14      484.89      461.94     21.63 o 
   2  -3  14      242.91      247.32     16.22 o 
   3  -3  14       91.92       89.90     10.56 o 
   4  -3  14      182.76      195.89     15.09 o 
   5  -3  14     1177.97     1172.59     36.71 o 
   6  -3  14        4.73        6.79      4.40 o 
   7  -3  14      103.39      108.26     12.07 o 
   8  -3  14      182.33      184.95     15.72 o 
   9  -3  14        2.72        9.43      4.27 o 
 -12  -2  14       23.63       30.93      9.05 o 
 -11  -2  14        8.77        7.92      5.66 o 
 -10  -2  14       44.17       52.68     11.69 o 
  -9  -2  14        4.54        9.30      6.16 o 
  -8  -2  14       36.19       28.54      8.93 o 
  -7  -2  14       19.32       16.22      6.66 o 
  -6  -2  14      257.08      245.81     17.98 o 
  -5  -2  14      129.86      117.31     11.94 o 
  -4  -2  14       60.52       56.71      8.93 o 
  -3  -2  14       39.90       44.92      5.69 o 
  -2  -2  14      129.20      121.64      8.04 o 
  -1  -2  14      581.24      598.11     15.93 o 
   0  -2  14      304.39      313.78     16.41 o 
   1  -2  14      296.84      293.46     16.85 o 
   2  -2  14      221.01      180.30     13.70 o 
   3  -2  14      114.32      113.16     10.94 o 
   4  -2  14      293.74      263.66     16.97 o 
   5  -2  14      146.66      132.77     12.70 o 
   6  -2  14      119.77      107.75     11.82 o 
   7  -2  14      297.98      300.63     19.61 o 
   8  -2  14       54.00       62.36     10.69 o 
   9  -2  14      116.99      130.51     13.70 o 
  10  -2  14        1.97        8.17      4.15 o 
 -12  -1  14        2.51        1.51      4.15 o 
 -11  -1  14       38.47       48.53     11.06 o 
 -10  -1  14       18.97       21.25      7.92 o 
  -9  -1  14       77.25       65.63     11.94 o 
  -8  -1  14       55.30       52.43     10.56 o 
  -7  -1  14      106.25      106.62     12.57 o 
  -6  -1  14       49.35       58.12      5.40 o 
  -5  -1  14       75.49       66.89      9.68 o 
  -4  -1  14      259.73      276.64     13.20 o 
  -3  -1  14      591.95      597.54     40.36 o 
  -2  -1  14      274.06      262.37     10.53 o 
  -1  -1  14      330.58      288.97     12.13 o 
   0  -1  14       67.01       70.47      5.53 o 
   1  -1  14      186.72      180.25      7.85 o 
   2  -1  14      201.72      232.18      8.44 o 
   3  -1  14      542.23      415.17     20.12 o 
   4  -1  14       31.40       39.61      7.80 o 
   5  -1  14       97.98       89.43      7.47 o 
   6  -1  14      112.23      101.33      8.21 o 
   7  -1  14      483.59      432.40     16.94 o 
   8  -1  14       16.38       21.58      5.12 o 
   9  -1  14       20.99       25.52      5.58 o 
  10  -1  14       60.93       60.05      8.50 o 
  11  -1  14       13.21       17.58      4.92 o 
 -12   0  14        5.25       14.84      6.29 o 
 -11   0  14       94.70       85.12     13.83 o 
 -10   0  14       42.53       44.26     10.81 o 
  -9   0  14      179.92      143.46     15.47 o 
  -8   0  14        5.38       11.51      4.46 o 
  -7   0  14        0.82        5.86      2.93 o 
  -6   0  14        0.07       -0.17      1.88 o 
  -5   0  14     1056.29     1104.89     76.71 o 
  -4   0  14        0.77        0.56      0.91 o 
  -3   0  14      175.01      172.59      7.15 o 
  -2   0  14      100.98       89.04      6.26 o 
  -1   0  14       65.02       68.38      5.42 o 
   0   0  14      219.96      211.60      8.72 o 
   1   0  14       53.61       47.99      4.44 o 
   2   0  14        2.15        1.71      1.43 o 
   3   0  14      163.97      178.71      5.66 o 
   4   0  14      523.89      550.98     16.12 o 
   5   0  14     1232.11     1223.14     25.42 o 
   6   0  14      116.12      111.52      8.62 o 
   7   0  14        3.60        4.08      3.17 o 
   8   0  14        0.60        2.61      2.90 o 
   9   0  14      100.38      106.23      9.94 o 
  10   0  14       30.13       30.87      6.32 o 
  11   0  14        0.80        2.40      2.74 o 
  12   0  14       81.82      109.89     17.60 o 
 -12   1  14        2.47        6.16      4.27 o 
 -11   1  14       38.67       30.93      9.18 o 
 -10   1  14       19.00       15.09      6.79 o 
  -9   1  14       77.61       76.31     11.06 o 
  -8   1  14       55.22       60.92      7.15 o 
  -7   1  14      106.18      103.08     10.56 o 
  -6   1  14       49.40       55.81      3.97 o 
  -5   1  14       75.36       83.53      3.94 o 
  -4   1  14      260.20      289.03     22.25 o 
  -3   1  14      592.02      575.39     25.21 o 
  -2   1  14      274.24      253.93      9.94 o 
  -1   1  14      330.45      290.60     10.36 o 
   0   1  14       66.63       61.26      5.30 o 
   1   1  14      186.80      171.33      6.15 o 
   2   1  14      201.52      207.03      6.56 o 
   3   1  14      542.56      510.73     37.82 o 
   4   1  14       31.56       29.68      5.85 o 
   5   1  14       97.86       93.80      7.55 o 
   6   1  14      112.30       99.21      8.13 o 
   7   1  14      483.89      436.57     17.20 o 
   8   1  14       16.33       19.36      5.16 o 
   9   1  14       20.86       20.52      5.28 o 
  10   1  14       60.75       67.63      9.16 o 
  11   1  14       13.19       17.06      5.04 o 
 -12   2  14       23.64       40.23     10.31 o 
 -11   2  14        8.76        9.43      5.78 o 
 -10   2  14       44.09       48.04     11.00 o 
  -9   2  14        4.57        8.01      4.04 o 
  -8   2  14       35.94       31.02      4.47 o 
  -7   2  14       19.27       19.17      3.75 o 
  -6   2  14      257.31      258.12     17.51 o 
  -5   2  14      129.91      129.38      6.30 o 
  -4   2  14       60.33       61.30     10.25 o 
  -3   2  14       40.23       35.91      4.44 o 
  -2   2  14      129.09      119.83      7.09 o 
  -1   2  14      581.46      610.24     15.18 o 
   0   2  14      304.78      313.62      7.33 o 
   1   2  14      296.44      268.59      7.52 o 
   2   2  14      220.78      213.70      7.12 o 
   3   2  14      114.54      109.51      5.54 o 
   4   2  14      294.06      270.56     11.66 o 
   5   2  14      146.74      142.36      9.47 o 
   6   2  14      119.61      103.33      8.64 o 
   7   2  14      298.45      284.80     14.27 o 
   8   2  14       54.14       59.74      8.18 o 
   9   2  14      116.87      122.15     10.87 o 
  10   2  14        1.91        2.68      3.28 o 
  11   2  14       96.18      100.15     11.31 o 
 -12   3  14        2.50       -0.75      3.39 o 
 -11   3  14       13.45       18.73      4.94 o 
 -10   3  14       19.61       23.51      6.16 o 
  -9   3  14       55.60       48.19      5.86 o 
  -8   3  14       80.97       88.47      6.87 o 
  -7   3  14      258.32      254.88     13.64 o 
  -6   3  14      169.67      151.44     13.70 o 
  -5   3  14      202.16      199.45     11.16 o 
  -4   3  14      201.35      202.97     10.07 o 
  -3   3  14      732.18      711.20     28.16 o 
  -2   3  14     1708.53     1698.46    109.01 o 
  -1   3  14      234.60      214.35      7.20 o 
   0   3  14      870.59      831.34     18.73 o 
   1   3  14      484.34      472.67     10.64 o 
   2   3  14      241.80      215.96     11.04 o 
   3   3  14       91.74       88.54      5.38 o 
   4   3  14      182.61      193.24      7.71 o 
   5   3  14     1177.24     1116.88     25.83 o 
   6   3  14        4.72        1.90      3.20 o 
   7   3  14      103.70      102.69     17.16 o 
   8   3  14      182.44      168.80     16.53 o 
   9   3  14        2.70        0.38      2.85 o 
  10   3  14       62.69       73.17      9.87 o 
  11   3  14       39.21       48.98      8.58 o 
 -11   4  14       56.70       72.14      9.68 o 
 -10   4  14       58.26       66.06      9.18 o 
  -9   4  14       14.94       12.93      3.24 o 
  -8   4  14       25.27       28.31      6.17 o 
  -7   4  14       82.17       84.49      9.33 o 
  -6   4  14      295.62      274.25     14.36 o 
  -5   4  14      328.28      319.26     23.08 o 
  -4   4  14      198.66      194.99      9.99 o 
  -3   4  14      725.50      703.72     29.85 o 
  -2   4  14      790.94      744.42     21.31 o 
  -1   4  14      306.95      279.46     11.38 o 
   0   4  14      514.58      510.90     12.66 o 
   1   4  14      398.05      370.46     10.33 o 
   2   4  14       76.46       59.95      4.89 o 
   3   4  14      111.01      106.08      6.39 o 
   4   4  14      387.12      371.58     11.44 o 
   5   4  14      174.39      168.72     15.21 o 
   6   4  14      387.38      348.54     16.11 o 
   7   4  14       31.44       22.85      5.82 o 
   8   4  14       63.10       65.57     15.28 o 
   9   4  14       10.27       15.69      4.92 o 
  10   4  14        4.27        5.31      3.35 o 
 -10   5  14       16.78       18.99      3.74 o 
  -9   5  14       26.90       36.39      5.67 o 
  -8   5  14       36.71       44.87      7.96 o 
  -7   5  14       25.63       18.80      5.50 o 
  -6   5  14      291.63      260.02     24.83 o 
  -5   5  14       20.91       21.54      5.82 o 
  -4   5  14      193.67      161.56     10.28 o 
  -3   5  14       72.03       89.75      7.44 o 
  -2   5  14       84.63       77.81      6.89 o 
  -1   5  14      163.91      184.21      9.64 o 
   0   5  14       45.41       44.41      5.92 o 
   1   5  14      139.28      151.17      7.22 o 
   2   5  14      237.28      215.42      8.92 o 
   3   5  14      898.54      835.72     17.77 o 
   4   5  14       29.39       28.97      4.34 o 
   5   5  14       67.20       70.70      8.36 o 
   6   5  14       25.79       33.34      6.46 o 
   7   5  14        6.41       11.75      4.49 o 
   8   5  14        1.43        1.49      3.77 o 
   9   5  14      117.75      119.20     11.47 o 
  -9   6  14        5.14        9.90      3.32 o 
  -8   6  14       16.25       19.36      5.53 o 
  -7   6  14       16.97       15.47      5.46 o 
  -6   6  14      156.14      147.32     12.05 o 
  -5   6  14        8.48       10.45      4.83 o 
  -4   6  14       57.09       57.47      8.43 o 
  -3   6  14       42.31       56.93      7.24 o 
  -2   6  14       11.65       10.45      3.71 o 
  -1   6  14       30.08       15.50      3.96 o 
   0   6  14      113.81       97.48      7.52 o 
   1   6  14       32.72       36.10      5.82 o 
   2   6  14       29.33       44.07      5.04 o 
   3   6  14      119.94      114.37      7.26 o 
   4   6  14       43.61       43.25      5.50 o 
   5   6  14       17.30       19.85      5.34 o 
   6   6  14       15.85       20.51      5.16 o 
   7   6  14       60.07       62.35      9.14 o 
   8   6  14       19.60       24.38      6.04 o 
  -7   7  14       21.27       24.92      6.39 o 
  -6   7  14       77.09       87.31     10.89 o 
  -5   7  14        0.44        0.88      2.85 o 
  -4   7  14        1.21       -0.93      3.20 o 
  -3   7  14       55.26       52.30      8.49 o 
  -2   7  14       40.93       42.22      7.42 o 
  -1   7  14       28.20       26.94      4.82 o 
   0   7  14       18.67       18.30      4.17 o 
   1   7  14       49.76       55.88      6.40 o 
   2   7  14        2.99        4.40      2.00 o 
   3   7  14        6.89        6.68      2.52 o 
   4   7  14       22.35       29.04      4.64 o 
   5   7  14       11.61       14.40      4.35 o 
   6   7  14        0.86       -0.27      2.53 o 
   7   7  14        2.52        5.24      3.51 o 
  -5   8  14        4.13        5.48      3.95 o 
  -4   8  14       18.79       26.98      6.45 o 
  -3   8  14        1.16        3.20      3.42 o 
  -2   8  14        6.56       -0.85      5.34 o 
  -1   8  14        9.54       15.96      5.02 o 
   0   8  14        2.74        2.80      2.90 o 
   1   8  14       42.60       47.05      6.31 o 
   2   8  14        0.91        5.72      3.20 o 
   3   8  14       45.74       51.30     10.94 o 
   4   8  14        1.33       11.44      5.03 o 
   3  -7  15       41.26       50.04     10.18 o 
   1  -6  15       71.31       80.09     12.45 o 
   2  -6  15       34.91       46.14      9.68 o 
   3  -6  15      340.26      361.73     22.63 o 
   4  -6  15       30.42       32.82      8.30 o 
   5  -6  15       24.81       26.40      7.04 o 
  -1  -5  15      129.52      126.99     13.45 o 
   0  -5  15      442.95      392.67     22.88 o 
   1  -5  15       63.21       51.80      9.93 o 
   2  -5  15      393.04      364.12     21.88 o 
   3  -5  15       34.64       36.46      8.68 o 
   4  -5  15       93.66       83.74     11.69 o 
   5  -5  15       75.84       71.92     11.19 o 
   6  -5  15        9.44       14.21      5.28 o 
  -2  -4  15       27.09       25.40      7.92 o 
  -1  -4  15     1712.50     1616.43     44.26 o 
   0  -4  15      104.15      109.39     12.32 o 
   1  -4  15       16.37       33.32      8.05 o 
   2  -4  15      225.44      207.96     15.97 o 
   3  -4  15      611.03      572.21     26.40 o 
   4  -4  15      379.30      397.82     22.25 o 
   5  -4  15       41.25       43.38      8.93 o 
   6  -4  15       46.52       59.97     10.18 o 
   7  -4  15      136.26      150.13     14.21 o 
   8  -4  15        6.27        1.89      3.14 o 
 -11  -3  15       12.42       15.72      7.04 o 
 -10  -3  15        0.60        6.29      5.41 o 
  -9  -3  15       41.42       43.00     10.69 o 
  -8  -3  15       65.04       66.26     12.70 o 
  -7  -3  15      112.25      118.57     14.21 o 
  -6  -3  15      585.70      512.24     26.78 o 
  -5  -3  15      874.00      789.23     31.81 o 
  -4  -3  15      242.48      243.80     17.48 o 
  -3  -3  15       35.42       35.39      5.84 o 
  -2  -3  15      109.82      106.32      8.08 o 
  -1  -3  15      155.92      169.87     14.21 o 
   0  -3  15      351.16      363.75     19.87 o 
   1  -3  15       17.31       13.20      5.41 o 
   2  -3  15      780.48      731.26     28.16 o 
   3  -3  15        5.19        6.16      4.40 o 
   4  -3  15        3.99        6.92      4.65 o 
   5  -3  15      824.16      810.48     31.43 o 
   6  -3  15      202.45      202.68     16.35 o 
   7  -3  15      285.60      291.20     19.74 o 
   8  -3  15       74.86       85.37     12.07 o 
   9  -3  15       50.90       53.56     10.06 o 
 -12  -2  15       12.92        9.43      5.28 o 
 -11  -2  15       58.47       65.26     13.08 o 
 -10  -2  15       11.56       11.06      6.16 o 
  -9  -2  15       14.29       14.46      7.29 o 
  -8  -2  15       32.66       30.68      9.30 o 
  -7  -2  15       58.79       63.62     11.44 o 
  -6  -2  15      361.90      343.25     21.25 o 
  -5  -2  15        3.15        1.01      3.52 o 
  -4  -2  15      332.51      318.03     24.46 o 
  -3  -2  15       56.56       50.64      6.00 o 
  -2  -2  15      328.23      303.51     12.14 o 
  -1  -2  15      153.39      135.33      8.22 o 
   0  -2  15      762.63      757.84     69.34 o 
   1  -2  15       82.33       68.15      9.30 o 
   3  -2  15      357.72      356.96     19.61 o 
   4  -2  15      289.65      286.80     18.11 o 
   5  -2  15      223.89      202.93     15.84 o 
   6  -2  15      197.87      170.75     14.96 o 
   7  -2  15       13.31       19.36      6.92 o 
   8  -2  15      158.25      159.56     15.21 o 
   9  -2  15        4.67        5.03      4.15 o 
  10  -2  15      143.83      185.83     17.23 o 
 -12  -1  15       72.79       69.53     13.45 o 
 -11  -1  15      102.72      113.41     15.72 o 
 -10  -1  15       83.37       89.27     14.08 o 
  -9  -1  15       18.37       15.97      7.42 o 
  -8  -1  15      263.41      242.92     19.24 o 
  -7  -1  15      100.23      101.72     12.57 o 
  -6  -1  15      169.05      167.43      8.75 o 
  -5  -1  15        4.30        1.26      3.14 o 
  -4  -1  15      497.11      498.39     20.05 o 
  -3  -1  15       78.18       77.76      6.58 o 
  -2  -1  15        6.31        6.78      3.11 o 
  -1  -1  15       69.45       60.77      5.63 o 
   0  -1  15      204.18      211.68      9.16 o 
   1  -1  15      356.45      335.86     10.99 o 
   2  -1  15      399.02      409.10     30.62 o 
   3  -1  15       70.49       59.72      9.18 o 
   4  -1  15        1.82        2.64      4.02 o 
   5  -1  15        9.25        8.24      3.35 o 
   6  -1  15      108.94       96.24      8.36 o 
   7  -1  15       88.75       87.20      8.77 o 
   8  -1  15       10.30       10.66      4.41 o 
   9  -1  15        9.65       11.40      4.13 o 
  10  -1  15       42.62       45.10      7.69 o 
  11  -1  15       71.21       78.72      9.83 o 
 -12   0  15       54.92       51.30     11.94 o 
 -11   0  15       11.58        9.56      5.91 o 
 -10   0  15        3.38        0.00      3.90 o 
  -9   0  15      129.39      117.69     14.21 o 
  -8   0  15       68.39       52.31     10.69 o 
  -7   0  15        4.44        9.34      4.40 o 
  -6   0  15      190.07      180.61     11.60 o 
  -5   0  15       54.76       39.73      8.05 o 
  -4   0  15        7.95       12.28      3.54 o 
  -3   0  15        5.00        4.11      2.66 o 
  -2   0  15      797.64      749.67     22.38 o 
  -1   0  15        0.34        1.18      2.18 o 
   0   0  15      146.61      136.82      7.33 o 
   1   0  15        3.33        3.18      2.18 o 
   2   0  15        0.01       -0.67      1.50 o 
   3   0  15       33.20       30.90      4.76 o 
   4   0  15      689.34      734.37     19.01 o 
   5   0  15      130.01      129.97      8.91 o 
   6   0  15       11.30        8.48      3.60 o 
   7   0  15        0.83        3.54      2.93 o 
   8   0  15       15.94       14.78      4.65 o 
   9   0  15       31.17       26.71      5.89 o 
  10   0  15       10.75       10.43      3.99 o 
  11   0  15        1.87        2.03      2.88 o 
 -12   1  15       72.74       77.58     14.33 o 
 -11   1  15      102.91       92.04     14.59 o 
 -10   1  15       83.44       92.92     14.33 o 
  -9   1  15       18.30       27.28      5.42 o 
  -8   1  15      263.73      262.37     20.68 o 
  -7   1  15      100.26      109.88     18.92 o 
  -6   1  15      169.04      160.43     15.71 o 
  -5   1  15        4.33        3.36      1.45 o 
  -4   1  15      497.08      488.57     30.49 o 
  -3   1  15       78.18       82.69      6.30 o 
  -2   1  15        6.37        4.63      2.70 o 
  -1   1  15       69.23       60.42      5.56 o 
   0   1  15      204.18      197.40      8.78 o 
   1   1  15      357.26      343.03      8.33 o 
   2   1  15      398.78      408.65      9.35 o 
   3   1  15       70.85       71.38      5.77 o 
   4   1  15        1.80        2.30      2.69 o 
   5   1  15        9.25        6.59      3.16 o 
   6   1  15      109.01       99.02      8.30 o 
   7   1  15       88.67       91.00      8.97 o 
   8   1  15       10.25       12.94      4.44 o 
   9   1  15        9.62       14.83      4.65 o 
  10   1  15       42.37       37.13      7.06 o 
  11   1  15       71.19       87.09     14.14 o 
 -12   2  15       12.90        8.55      5.03 o 
 -11   2  15       58.35       62.49     12.57 o 
 -10   2  15       11.62       11.80      3.94 o 
  -9   2  15       14.23       12.87      4.22 o 
  -8   2  15       32.52       31.94      6.17 o 
  -7   2  15       58.46       56.74     12.32 o 
  -6   2  15      362.63      361.97     28.60 o 
  -5   2  15        3.11        5.32      1.88 o 
  -4   2  15      332.90      319.91     18.17 o 
  -3   2  15       56.50       58.53      9.30 o 
  -2   2  15      328.08      283.96     19.93 o 
  -1   2  15      153.70      149.02      8.26 o 
   0   2  15      762.98      789.99     11.83 o 
   1   2  15       82.33       72.42      4.34 o 
   2   2  15      527.68      499.13     31.21 o 
   3   2  15      357.26      349.41      9.40 o 
   4   2  15      289.62      289.57     12.28 o 
   5   2  15      223.56      205.53     11.25 o 
   6   2  15      197.41      186.65     11.24 o 
   7   2  15       13.19       16.94      7.86 o 
   8   2  15      157.94      158.93     14.14 o 
   9   2  15        4.67       -0.05      2.62 o 
  10   2  15      143.80      154.48     12.08 o 
  11   2  15       27.49       48.01      8.09 o 
 -11   3  15       12.42       13.59      4.90 o 
 -10   3  15        0.61        4.42      3.42 o 
  -9   3  15       41.25       40.19      6.94 o 
  -8   3  15       65.22       68.67      6.08 o 
  -7   3  15      112.07      118.71     20.05 o 
  -6   3  15      586.62      552.20     37.03 o 
  -5   3  15      874.27      801.98     46.25 o 
  -4   3  15      242.83      255.76     11.02 o 
  -3   3  15       35.65       30.73      4.47 o 
  -2   3  15      109.84      102.91     11.06 o 
  -1   3  15      154.98      146.38     16.22 o 
   0   3  15      350.96      347.96      8.64 o 
   1   3  15       17.12       17.18      2.85 o 
   2   3  15      780.52      757.44     14.33 o 
   3   3  15        5.16        4.26      2.20 o 
   4   3  15        4.00        4.63      3.23 o 
   5   3  15      824.87      735.31     21.14 o 
   6   3  15      202.52      194.91     11.90 o 
   7   3  15      285.47      269.78     14.45 o 
   8   3  15       75.14       70.40      8.98 o 
   9   3  15       50.95       47.96      8.13 o 
  10   3  15        8.90       14.43      4.68 o 
  11   3  15        6.59       10.18      5.03 o 
 -11   4  15       56.71       57.06      8.53 o 
 -10   4  15       36.55       32.31      6.71 o 
  -9   4  15       38.88       33.23      6.58 o 
  -8   4  15       20.49       24.71      4.54 o 
  -7   4  15       54.84       41.43      7.38 o 
  -6   4  15       31.15       34.15      6.85 o 
  -5   4  15       79.12       72.21      6.86 o 
  -4   4  15       88.82       80.15      6.95 o 
  -3   4  15      134.15      116.58      7.69 o 
  -2   4  15       26.93       26.70      4.49 o 
  -1   4  15     1711.29     1618.28     70.41 o 
   0   4  15      104.10      105.96      7.84 o 
   1   4  15       16.19       20.34      3.27 o 
   2   4  15      225.29      201.96      9.11 o 
   3   4  15      611.28      545.20     13.55 o 
   4   4  15      380.03      373.35     11.57 o 
   5   4  15       41.15       33.82      6.16 o 
   6   4  15       46.42       52.73      7.68 o 
   7   4  15      136.11      139.05     11.04 o 
   8   4  15        6.24        7.58      3.63 o 
   9   4  15       15.50       18.10      5.29 o 
  10   4  15        3.83        1.94      2.62 o 
 -10   5  15      122.36      141.33     11.96 o 
  -9   5  15       17.64       17.49      3.97 o 
  -8   5  15       38.85       41.20      7.49 o 
  -7   5  15       35.65       32.66      7.02 o 
  -6   5  15       64.60       63.82      8.76 o 
  -5   5  15       76.11       68.68     12.57 o 
  -4   5  15      102.05       89.70      7.64 o 
  -3   5  15        9.89       11.39      3.63 o 
  -2   5  15      423.06      372.57     13.69 o 
  -1   5  15      129.45      115.85      7.85 o 
   0   5  15      443.70      380.02     14.43 o 
   1   5  15       63.50       64.28      6.97 o 
   2   5  15      393.72      351.75     11.31 o 
   3   5  15       34.74       44.29      4.95 o 
   4   5  15       93.92       88.90      6.28 o 
   5   5  15       76.02       62.36      7.91 o 
   6   5  15        9.44        9.18      3.96 o 
   7   5  15       70.49       73.51      9.29 o 
   8   5  15       54.82       59.45      8.97 o 
   9   5  15       40.89       41.48      7.37 o 
  -9   6  15       95.88      109.35      9.61 o 
  -8   6  15       18.09       23.13      6.04 o 
  -7   6  15        7.66        4.02      3.90 o 
  -6   6  15       50.39       53.82      8.75 o 
  -5   6  15       90.93       94.85     10.62 o 
  -4   6  15        0.14        0.68      3.29 o 
  -3   6  15       56.80       56.55      6.80 o 
  -2   6  15       35.79       28.02      5.15 o 
  -1   6  15       21.35       21.81      4.49 o 
   0   6  15       75.40       50.25      6.23 o 
   1   6  15       71.22       85.52      7.61 o 
   2   6  15       34.99       48.08      6.71 o 
   3   6  15      340.51      348.63     12.29 o 
   4   6  15       30.27       33.46      4.73 o 
   5   6  15       24.72       22.73      5.37 o 
   6   6  15       28.01       30.24      6.19 o 
   7   6  15       53.91       49.48      8.18 o 
   8   6  15        4.51       13.78      4.26 o 
  -7   7  15       28.88       47.77      8.49 o 
  -6   7  15       79.86       89.65     11.02 o 
  -5   7  15        0.18       -0.16      3.05 o 
  -4   7  15       47.45       49.84      8.53 o 
  -3   7  15       11.65       18.58      5.40 o 
  -2   7  15       38.61       40.83      5.98 o 
  -1   7  15       18.77       17.74      4.18 o 
   0   7  15       28.83       28.80      4.99 o 
   1   7  15       63.39       68.25      7.34 o 
   2   7  15       14.66       17.81      4.15 o 
   3   7  15       41.34       43.01      6.89 o 
   4   7  15        4.22        2.80      2.39 o 
   5   7  15       39.40       53.03      7.80 o 
   6   7  15        0.03        1.91      3.33 o 
  -5   8  15       15.59       23.10      7.36 o 
  -4   8  15       21.09       19.34      5.39 o 
  -3   8  15        5.65       10.51      4.22 o 
  -2   8  15       13.93       19.25      5.47 o 
  -1   8  15        7.95        7.59      3.84 o 
   0   8  15       68.80       79.27      8.06 o 
   1   8  15        5.06        8.06      2.97 o 
   2   8  15        1.06        1.77      2.37 o 
   3   8  15       65.49       68.90     12.70 o 
   4   8  15       15.78        9.05      4.65 o 
   3  -7  16       37.34       52.31     10.69 o 
   1  -6  16       66.36       74.94     12.32 o 
   2  -6  16       49.34       49.79     10.18 o 
   3  -6  16       30.40       43.63      9.56 o 
   4  -6  16        6.18        6.04      4.53 o 
   5  -6  16       62.33       66.51     10.94 o 
  -1  -5  16       43.40       61.86     11.32 o 
   0  -5  16      255.22      245.05     18.48 o 
   1  -5  16       94.78       91.79     12.45 o 
   2  -5  16      183.67      160.81     14.96 o 
   3  -5  16       17.60       23.51      7.29 o 
   4  -5  16       14.83       12.70      5.53 o 
   5  -5  16        0.81        6.66      4.15 o 
   6  -5  16       11.21       19.24      6.41 o 
  -2  -4  16      827.04      779.92     31.94 o 
  -1  -4  16      511.20      505.07     25.40 o 
   0  -4  16      802.29      779.29     31.31 o 
   1  -4  16       35.85       30.93      8.05 o 
   2  -4  16      368.02      340.86     20.75 o 
   3  -4  16       73.73       74.69     11.19 o 
   4  -4  16      785.46      795.77     32.19 o 
   5  -4  16      183.73      168.73     15.21 o 
   6  -4  16      168.96      181.81     15.97 o 
   7  -4  16      202.97      194.13     16.60 o 
   8  -4  16       46.43       52.43      9.93 o 
 -11  -3  16       24.63       31.18      9.43 o 
 -10  -3  16       27.57       51.93     12.07 o 
  -9  -3  16       62.16       73.68     13.45 o 
  -8  -3  16       39.67       43.25     10.94 o 
  -7  -3  16       29.38       27.41      9.05 o 
  -6  -3  16      319.34      273.09     19.99 o 
  -5  -3  16      341.76      310.44     20.62 o 
  -4  -3  16       34.73       37.72      8.68 o 
  -3  -3  16       39.16       50.48      6.62 o 
  -2  -3  16       59.25       57.88      6.62 o 
  -1  -3  16      412.56      388.52     21.25 o 
   0  -3  16      191.89      196.65     15.21 o 
   1  -3  16       96.91       98.32     11.44 o 
   2  -3  16      380.13      381.73     21.25 o 
   3  -3  16      402.74      395.05     21.75 o 
   4  -3  16      122.25      124.35     12.95 o 
   5  -3  16      255.55      232.61     17.60 o 
   6  -3  16      216.16      223.93     17.48 o 
   7  -3  16       85.45       93.67     12.57 o 
   8  -3  16        7.68       12.57      5.41 o 
   9  -3  16       48.21       51.05     10.44 o 
 -12  -2  16       49.51       64.75     13.20 o 
 -11  -2  16       16.32       28.42      9.05 o 
 -10  -2  16       13.25       20.75      7.54 o 
  -9  -2  16       49.28       51.05     11.44 o 
  -8  -2  16      168.54      156.16     16.22 o 
  -7  -2  16        5.23        9.30      5.53 o 
  -6  -2  16      245.31      227.83     17.85 o 
  -5  -2  16       72.41       72.80     10.81 o 
  -4  -2  16      453.44      449.79     42.56 o 
  -3  -2  16      646.78      643.15     40.93 o 
  -2  -2  16      245.54      232.55     26.91 o 
  -1  -2  16      634.84      624.63     17.20 o 
   0  -2  16      472.04      490.44     26.91 o 
   1  -2  16      536.82      557.76     29.92 o 
   2  -2  16      108.52       88.64     10.44 o 
   3  -2  16       24.46       23.13      6.54 o 
   4  -2  16      422.16      401.84     22.00 o 
   5  -2  16        4.67        5.66      4.90 o 
   6  -2  16      186.98      182.69     15.72 o 
   7  -2  16      177.84      175.90     15.84 o 
   8  -2  16      266.60      258.26     19.74 o 
   9  -2  16       48.79       42.75      9.56 o 
  10  -2  16       51.57       70.16     12.32 o 
 -12  -1  16        1.40        1.01      3.27 o 
 -11  -1  16       11.63       15.72      7.29 o 
 -10  -1  16        0.50        2.51      4.27 o 
  -9  -1  16        4.74        5.03      5.28 o 
  -8  -1  16      419.01      394.17     25.02 o 
  -7  -1  16      244.83      216.01     17.98 o 
  -6  -1  16        6.46        5.82      2.18 o 
  -5  -1  16      466.86      413.79     22.25 o 
  -4  -1  16      104.67       93.76      7.64 o 
  -3  -1  16      502.83      471.17     15.11 o 
  -2  -1  16     1026.73     1086.79     28.35 o 
  -1  -1  16      192.75      198.56      9.56 o 
   0  -1  16      432.17      403.91     43.32 o 
   1  -1  16      421.83      413.84     26.34 o 
   2  -1  16       85.82       87.85      5.84 o 
   3  -1  16       17.97       17.23      6.04 o 
   4  -1  16      135.18      140.32     13.08 o 
   5  -1  16       22.23       20.24      6.66 o 
   6  -1  16       32.75       33.59      5.99 o 
   7  -1  16       25.78       18.26      5.07 o 
   8  -1  16      153.48      156.63     11.20 o 
   9  -1  16       70.45       71.79      9.01 o 
  10  -1  16       11.96       14.45      4.65 o 
  11  -1  16       55.48       62.40      8.91 o 
 -12   0  16       22.30       27.03      8.42 o 
 -11   0  16        3.06        8.42      5.28 o 
 -10   0  16       14.69       14.33      6.92 o 
  -9   0  16       13.87        9.56      5.91 o 
  -8   0  16      443.13      381.10     24.14 o 
  -7   0  16       66.17       68.69      7.19 o 
  -6   0  16       21.26       16.98      3.37 o 
  -5   0  16      114.89      106.16     11.06 o 
  -4   0  16     1572.07     1579.91    135.16 o 
  -3   0  16       52.91       60.15      6.00 o 
  -2   0  16       57.78       57.33      5.82 o 
  -1   0  16        0.02        2.85      2.39 o 
   0   0  16      409.56      378.21     12.26 o 
   1   0  16      647.32      622.94     15.19 o 
   2   0  16       10.82       11.82      2.88 o 
   3   0  16      364.86      362.08     31.68 o 
   4   0  16       63.92       58.03      6.46 o 
   5   0  16       66.23       66.73      7.20 o 
   6   0  16       29.99       30.08      5.78 o 
   7   0  16      257.70      225.92     12.75 o 
   8   0  16        2.17        1.91      3.96 o 
   9   0  16       16.59       10.38      4.01 o 
  10   0  16       16.27       23.32      5.91 o 
  11   0  16       15.62       21.75      5.39 o 
 -12   1  16        1.40       10.69      5.28 o 
 -11   1  16       11.57       11.57      5.91 o 
 -10   1  16        0.50        1.38      3.52 o 
  -9   1  16        4.67        5.23      3.29 o 
  -8   1  16      418.65      441.53     33.38 o 
  -7   1  16      245.18      242.02     16.35 o 
  -6   1  16        6.48        6.84      2.73 o 
  -5   1  16      466.31      450.93     12.96 o 
  -4   1  16      104.81      118.07     10.25 o 
  -3   1  16      503.08      484.11     23.01 o 
  -2   1  16     1026.62     1067.63     48.53 o 
  -1   1  16      192.71      190.42     17.04 o 
   0   1  16      432.39      435.94     27.22 o 
   1   1  16      421.37      433.43      9.64 o 
   2   1  16       86.09       75.13      4.54 o 
   3   1  16       18.11       18.20      2.61 o 
   4   1  16      135.15      136.13      8.76 o 
   5   1  16       22.37       26.24      5.14 o 
   6   1  16       32.82       29.33      5.62 o 
   7   1  16       25.77       17.44      4.93 o 
   8   1  16      153.39      158.22     11.33 o 
   9   1  16       70.46       68.10      9.07 o 
  10   1  16       11.86       14.76      4.58 o 
  11   1  16       55.35       49.72      9.18 o 
 -12   2  16       49.34       81.22     14.59 o 
 -11   2  16       16.34       14.46      6.66 o 
 -10   2  16       13.19       19.56      4.84 o 
  -9   2  16       49.41       51.40     12.51 o 
  -8   2  16      168.53      188.55     11.98 o 
  -7   2  16        5.24        9.67      4.00 o 
  -6   2  16      244.94      235.39     16.68 o 
  -5   2  16       72.36       71.18      6.31 o 
  -4   2  16      453.94      431.31     13.47 o 
  -3   2  16      645.79      608.93     22.63 o 
  -2   2  16      245.16      239.24     22.57 o 
  -1   2  16      634.27      603.10     30.18 o 
   0   2  16      471.84      474.01      9.24 o 
   1   2  16      537.92      536.81     10.96 o 
   2   2  16      108.68      106.32      5.49 o 
   3   2  16       24.37       26.95      3.44 o 
   4   2  16      421.61      412.51     14.89 o 
   5   2  16        4.75        5.99      3.28 o 
   6   2  16      187.70      168.36     11.00 o 
   7   2  16      177.43      176.26     11.56 o 
   8   2  16      266.92      248.51     14.31 o 
   9   2  16       48.89       46.20      7.87 o 
  10   2  16       51.60       58.65      9.02 o 
  11   2  16       86.65      102.47     11.87 o 
 -11   3  16       24.56       32.64      6.07 o 
 -10   3  16       27.45       47.24      7.86 o 
  -9   3  16       62.13       75.46      9.28 o 
  -8   3  16       39.55       38.38      6.93 o 
  -7   3  16       29.53       31.49      6.35 o 
  -6   3  16      318.80      300.06     19.66 o 
  -5   3  16      341.57      326.84     12.17 o 
  -4   3  16       34.60       34.86      4.95 o 
  -3   3  16       39.13       50.73     11.00 o 
  -2   3  16       59.48       50.46      5.62 o 
  -1   3  16      412.64      412.26     13.80 o 
   0   3  16      191.58      182.61      9.60 o 
   1   3  16       96.92      101.70      5.47 o 
   2   3  16      380.27      374.72     10.37 o 
   3   3  16      401.80      403.62     11.13 o 
   4   3  16      122.16      123.75      8.75 o 
   5   3  16      256.24      234.61     20.24 o 
   6   3  16      216.25      219.44     12.73 o 
   7   3  16       85.54       88.79      9.47 o 
   8   3  16        7.74        6.98      3.91 o 
   9   3  16       48.03       55.73      8.69 o 
  10   3  16        4.84       14.03      4.80 o 
 -10   4  16        9.60       10.33      4.04 o 
  -9   4  16        1.77        1.11      3.04 o 
  -8   4  16       20.79       18.64      5.30 o 
  -7   4  16        2.10        3.33      3.96 o 
  -6   4  16      178.03      154.91     11.42 o 
  -5   4  16      115.34      129.50      8.26 o 
  -4   4  16      129.82      123.23      7.93 o 
  -3   4  16      269.28      254.55     11.54 o 
  -2   4  16      826.78      772.89     27.91 o 
  -1   4  16      511.63      476.47     15.43 o 
   0   4  16      802.88      705.99     19.03 o 
   1   4  16       36.01       41.33      6.04 o 
   2   4  16      368.05      332.91     10.40 o 
   3   4  16       73.62       66.36      5.52 o 
   4   4  16      785.40      739.74     21.12 o 
   5   4  16      183.95      161.58     10.81 o 
   6   4  16      168.72      177.17     11.76 o 
   7   4  16      202.68      190.04     14.33 o 
   8   4  16       46.60       55.41      8.30 o 
   9   4  16       28.58       31.58      6.76 o 
  10   4  16        4.84       14.00      4.61 o 
 -10   5  16       25.75       33.40     11.25 o 
  -9   5  16        9.78       11.81      6.66 o 
  -8   5  16      121.30      117.47     11.73 o 
  -7   5  16       65.83       90.25     10.36 o 
  -6   5  16       13.85       14.27      5.03 o 
  -5   5  16      109.23       97.74      9.95 o 
  -4   5  16       73.34       62.87      8.89 o 
  -3   5  16       31.25       29.10      5.15 o 
  -2   5  16      179.28      178.72     11.46 o 
  -1   5  16       43.34       61.99     10.94 o 
   0   5  16      255.11      233.08     11.49 o 
   1   5  16       94.86       94.24      7.82 o 
   2   5  16      183.74      148.33      9.73 o 
   3   5  16       17.69       19.87      3.58 o 
   4   5  16       14.63       11.37      3.63 o 
   5   5  16        0.80        3.07      2.72 o 
   6   5  16       11.22       10.48      4.02 o 
   7   5  16       20.39       13.65     11.00 o 
   8   5  16       53.29       58.21      8.77 o 
   9   5  16       21.44       26.95      5.95 o 
  -8   6  16       27.43       33.09      8.17 o 
  -7   6  16       23.59       39.04      7.68 o 
  -6   6  16      114.90      104.12     13.01 o 
  -5   6  16      127.96      127.07     11.59 o 
  -4   6  16       67.45       76.03      9.59 o 
  -3   6  16        4.50        9.03      3.46 o 
  -2   6  16       37.90       32.89      5.43 o 
  -1   6  16      113.08       97.48      9.62 o 
   0   6  16        7.94        7.29      5.53 o 
   1   6  16       66.44       58.94      7.12 o 
   2   6  16       49.41       55.12      7.11 o 
   3   6  16       30.58       39.22      6.30 o 
   4   6  16        6.18        6.21      2.91 o 
   5   6  16       62.26       59.79      7.91 o 
   6   6  16       30.19       38.42      6.86 o 
   7   6  16       12.20       16.25      4.70 o 
   8   6  16      108.04      130.88     11.87 o 
  -7   7  16        9.30       14.13      4.67 o 
  -6   7  16        1.62        6.35      4.17 o 
  -5   7  16        3.22        9.24      4.53 o 
  -4   7  16       19.74       20.63      5.82 o 
  -3   7  16       15.73       18.75      5.62 o 
  -2   7  16       12.10       11.54      3.81 o 
  -1   7  16       23.26       27.84      5.18 o 
   0   7  16       19.52       24.97      4.81 o 
   1   7  16       32.14       40.50      5.81 o 
   2   7  16        9.73        6.77      3.02 o 
   3   7  16       37.44       42.23      6.73 o 
   4   7  16       19.11       31.06      8.30 o 
   5   7  16        6.48       18.48      7.04 o 
   6   7  16       11.95       14.96      6.04 o 
  -4   8  16       53.90       57.01      9.33 o 
  -3   8  16        0.86        1.12      3.78 o 
  -2   8  16       15.47       16.17      5.72 o 
  -1   8  16        4.80        5.68      3.46 o 
   0   8  16       20.74       25.22      4.91 o 
   1   8  16        0.88        6.44      2.63 o 
   2   8  16       12.08       13.06      3.29 o 
   3   8  16       13.11       16.72      5.41 o 
   3  -7  17       48.58       63.12     12.07 o 
   4  -7  17       26.60       34.83      8.93 o 
   1  -6  17       48.31       50.42     10.81 o 
   2  -6  17       34.37       34.07      9.18 o 
   3  -6  17       14.83       17.23      6.29 o 
   4  -6  17      124.35      123.72     13.58 o 
   5  -6  17       23.90       24.64      7.04 o 
  -1  -5  17       34.48       38.98      9.43 o 
   0  -5  17       62.48       70.41     11.69 o 
   1  -5  17       55.51       61.99     11.06 o 
   2  -5  17      111.07      107.12     12.82 o 
   3  -5  17        0.78        3.02      3.90 o 
   4  -5  17      139.25      122.34     13.70 o 
   5  -5  17       29.73       32.82      8.68 o 
   6  -5  17       28.67       35.33      8.93 o 
  -2  -4  17      270.52      258.00     19.24 o 
  -1  -4  17      156.61      147.11     14.33 o 
   0  -4  17      109.48      105.87     12.32 o 
   1  -4  17      203.07      185.46     16.09 o 
   2  -4  17       76.40       74.31     11.44 o 
   3  -4  17       30.91       31.94      8.30 o 
   4  -4  17       72.77       74.81     11.44 o 
   5  -4  17       80.23       90.53     12.57 o 
   6  -4  17       18.32       17.85      6.41 o 
   7  -4  17       62.33       77.07     12.07 o 
   8  -4  17       23.30       34.95      8.42 o 
 -11  -3  17        3.96        8.55      5.28 o 
 -10  -3  17       74.13       80.97     14.96 o 
  -9  -3  17       57.25       55.57     12.45 o 
  -8  -3  17       22.41       29.80      9.81 o 
  -7  -3  17      151.05      141.58     15.72 o 
  -6  -3  17       50.90       51.05     10.56 o 
  -5  -3  17      124.36      124.22     13.83 o 
  -4  -3  17      710.53      653.56     29.04 o 
  -3  -3  17      365.70      345.23     19.74 o 
  -2  -3  17      148.62      145.19      9.64 o 
  -1  -3  17       33.52       35.71      8.55 o 
   0  -3  17      452.24      429.00     22.63 o 
   1  -3  17      212.59      208.09     16.09 o 
   2  -3  17      722.24      721.21     29.67 o 
   3  -3  17      323.80      314.96     19.99 o 
   4  -3  17      666.95      639.48     28.92 o 
   5  -3  17      160.49      156.29     14.84 o 
   6  -3  17      102.35       85.12     12.20 o 
   7  -3  17       25.77       29.17      8.05 o 
   8  -3  17      124.29      143.34     14.96 o 
   9  -3  17       19.92       22.63      7.04 o 
 -11  -2  17       14.21       22.63      8.30 o 
 -10  -2  17       44.35       37.22      9.93 o 
  -9  -2  17       95.15       96.44     14.96 o 
  -8  -2  17       66.58       51.80     11.32 o 
  -7  -2  17       35.59       32.44      9.18 o 
  -6  -2  17      102.87       91.03     12.70 o 
  -5  -2  17      319.17      264.79     18.73 o 
  -4  -2  17        8.65       14.52      4.45 o 
  -3  -2  17      564.09      533.50     18.92 o 
  -2  -2  17       36.68       32.92      5.33 o 
  -1  -2  17      571.98      578.04     20.62 o 
   0  -2  17       49.65       47.05      5.76 o 
   1  -2  17       22.98       24.08      4.31 o 
   2  -2  17      175.07      171.63     14.59 o 
   3  -2  17      281.84      268.31     18.23 o 
   4  -2  17      139.39      147.49     14.08 o 
   5  -2  17        7.51        8.55      4.90 o 
   6  -2  17       22.24       17.23      6.79 o 
   7  -2  17      123.95      144.84     14.84 o 
   8  -2  17       36.52       48.91     10.44 o 
   9  -2  17       20.23       17.85      6.54 o 
  10  -2  17       21.64       32.82      8.80 o 
 -12  -1  17       11.06       15.21      6.29 o 
 -11  -1  17       44.33       40.86     10.94 o 
 -10  -1  17       10.53       13.58      6.54 o 
  -9  -1  17       44.34       44.26     11.06 o 
  -8  -1  17       87.27       79.46     13.08 o 
  -7  -1  17      136.52      113.54     13.83 o 
  -6  -1  17      764.76      690.53     30.43 o 
  -5  -1  17      544.43      506.83     25.02 o 
  -4  -1  17      594.97      558.80     19.55 o 
  -3  -1  17       57.24       53.69      6.18 o 
  -2  -1  17      114.60      106.46      7.61 o 
  -1  -1  17     1342.35     1316.06     24.68 o 
   0  -1  17      209.76      234.07     10.32 o 
   1  -1  17       69.14       89.20      9.30 o 
   2  -1  17      919.19      907.52     18.45 o 
   3  -1  17      113.94      109.39     11.94 o 
   4  -1  17      113.34      127.37     13.08 o 
   5  -1  17       56.46       52.05     10.06 o 
   6  -1  17       20.72       21.63      6.92 o 
   7  -1  17      108.99      101.18      9.23 o 
   8  -1  17      190.92      183.12     12.31 o 
   9  -1  17       27.32       23.06      5.73 o 
  10  -1  17       25.34       36.38      6.93 o 
  11  -1  17       34.15       50.26      8.30 o 
 -12   0  17       76.49       81.10     14.84 o 
 -11   0  17       23.65       22.00      8.17 o 
 -10   0  17       19.58       15.59      6.92 o 
  -9   0  17       78.37       61.23     12.45 o 
  -8   0  17       10.54        5.16      5.16 o 
  -7   0  17       61.01       64.19      5.33 o 
  -6   0  17        2.19        3.08      2.15 o 
  -5   0  17       40.00       40.63      5.73 o 
  -4   0  17      156.78      142.14     15.34 o 
  -3   0  17        6.25        6.25      3.06 o 
  -2   0  17      220.48      217.07     10.22 o 
  -1   0  17      359.54      316.48     12.70 o 
   0   0  17      136.04      130.53      7.77 o 
   1   0  17        0.16        3.47      2.27 o 
   2   0  17       47.56       44.75      4.61 o 
   3   0  17       21.79       24.02      7.42 o 
   4   0  17      387.72      330.74     13.39 o 
   5   0  17        6.83        8.85      3.68 o 
   6   0  17      121.47      111.99     10.88 o 
   7   0  17      425.06      428.48     17.86 o 
   8   0  17      121.37      121.57     10.08 o 
   9   0  17        2.59        3.09      2.77 o 
  10   0  17       19.78       27.80      6.24 o 
  11   0  17       25.25       38.30      7.19 o 
 -12   1  17       11.04       14.33      5.78 o 
 -11   1  17       44.27       46.77     11.44 o 
 -10   1  17       10.52        6.92      4.90 o 
  -9   1  17       44.18       34.33      9.81 o 
  -8   1  17       87.11       93.31      9.43 o 
  -7   1  17      136.76      128.73     12.70 o 
  -6   1  17      764.94      760.65     44.94 o 
  -5   1  17      543.68      534.58     40.11 o 
  -4   1  17      594.62      564.30     30.99 o 
  -3   1  17       57.64       60.19      6.09 o 
  -2   1  17      114.78      103.57     20.43 o 
  -1   1  17     1343.05     1314.85     33.00 o 
   0   1  17      209.67      212.38      9.80 o 
   1   1  17       69.24       73.86      6.10 o 
   2   1  17      918.72      891.52     18.39 o 
   3   1  17      114.10      111.16      7.60 o 
   4   1  17      113.26      113.20      8.31 o 
   5   1  17       56.43       56.58      6.89 o 
   6   1  17       20.65       19.93      5.11 o 
   7   1  17      108.83      113.25     11.50 o 
   8   1  17      190.92      166.93     11.77 o 
   9   1  17       27.32       28.70      6.03 o 
  10   1  17       25.42       33.06      6.86 o 
  11   1  17       34.05       47.40      8.18 o 
 -11   2  17       14.12       14.71      6.29 o 
 -10   2  17       44.37       50.38      7.48 o 
  -9   2  17       94.96      108.67     15.47 o 
  -8   2  17       66.70       73.62      8.61 o 
  -7   2  17       35.65       39.86      8.49 o 
  -6   2  17      103.24      123.47      7.62 o 
  -5   2  17      319.21      295.26     17.12 o 
  -4   2  17        8.74        9.65      3.35 o 
  -3   2  17      564.46      534.01     22.25 o 
  -2   2  17       36.75       30.17      4.75 o 
  -1   2  17      571.66      565.23     45.20 o 
   0   2  17       49.32       44.90      5.56 o 
   1   2  17       22.65       22.93      2.89 o 
   2   2  17      174.88      159.32      6.64 o 
   3   2  17      281.22      277.55     16.28 o 
   4   2  17      139.04      149.34     18.36 o 
   5   2  17        7.50        9.06      3.81 o 
   6   2  17       22.37       23.16      5.60 o 
   7   2  17      124.35      133.33     10.25 o 
   8   2  17       36.38       44.64      7.45 o 
   9   2  17       20.12       22.50      5.65 o 
  10   2  17       21.78       28.95      6.31 o 
 -11   3  17        3.95        7.41      6.16 o 
 -10   3  17       74.02       79.88      9.80 o 
  -9   3  17       57.09       80.12      9.60 o 
  -8   3  17       22.54       18.00      5.24 o 
  -7   3  17      150.84      150.76     20.37 o 
  -6   3  17       50.83       51.77      6.01 o 
  -5   3  17      124.37      126.95      7.91 o 
  -4   3  17      710.35      687.54     26.31 o 
  -3   3  17      366.32      368.70     12.99 o 
  -2   3  17      148.14      134.50      8.33 o 
  -1   3  17       33.48       37.17      5.35 o 
   0   3  17      452.07      414.64     14.36 o 
   1   3  17      212.21      188.55     10.13 o 
   2   3  17      722.85      700.01     14.25 o 
   3   3  17      323.94      303.86      9.92 o 
   4   3  17      666.87      631.69     39.04 o 
   5   3  17      160.42      149.15     11.50 o 
   6   3  17      102.66       89.02      9.13 o 
   7   3  17       25.85       26.05      6.01 o 
   8   3  17      124.37      130.86     10.75 o 
   9   3  17       19.82       27.72      6.30 o 
  10   3  17       11.83       15.95      4.67 o 
 -10   4  17       25.48       35.03      6.91 o 
  -9   4  17       48.35       49.58      8.36 o 
  -8   4  17       63.57       65.39     10.00 o 
  -7   4  17       12.74       14.04      4.56 o 
  -6   4  17       75.06       69.07      8.70 o 
  -5   4  17      255.11      245.79     11.59 o 
  -4   4  17      114.11      121.77      8.03 o 
  -3   4  17      207.80      188.22     16.47 o 
  -2   4  17      270.50      265.30     18.86 o 
  -1   4  17      156.52      138.55      8.90 o 
   0   4  17      109.22       96.66      7.73 o 
   1   4  17      203.20      180.41     12.01 o 
   2   4  17       76.41       65.50      7.05 o 
   3   4  17       30.65       31.35      4.11 o 
   4   4  17       73.11       65.40      7.48 o 
   5   4  17       80.25       80.95      8.63 o 
   6   4  17       18.31       15.92      4.62 o 
   7   4  17       62.08       62.85      8.70 o 
   8   4  17       23.30       28.91      6.01 o 
   9   4  17        4.76        2.14      3.11 o 
  -9   5  17       21.56       34.91      6.87 o 
  -8   5  17       88.76       84.46     14.08 o 
  -7   5  17       21.39       26.51      6.17 o 
  -6   5  17       99.74       92.13     10.26 o 
  -5   5  17       29.31       27.48      5.10 o 
  -4   5  17       48.40       52.16      6.45 o 
  -3   5  17       10.68       12.10      3.89 o 
  -2   5  17       19.81       23.37      4.84 o 
  -1   5  17       34.49       30.18      8.17 o 
   0   5  17       62.25       72.90      7.10 o 
   1   5  17       55.47       55.53      6.78 o 
   2   5  17      111.43       99.13      8.13 o 
   3   5  17        0.77        1.32      2.40 o 
   4   5  17      139.56      129.74      9.32 o 
   5   5  17       29.73       27.45      5.62 o 
   6   5  17       28.65       30.82      6.07 o 
   7   5  17       52.16       62.96      8.80 o 
   8   5  17       24.07       27.03      5.53 o 
  -8   6  17       44.26       61.98      9.52 o 
  -7   6  17       39.91       51.99      8.80 o 
  -6   6  17       17.63       15.03      8.80 o 
  -5   6  17       90.21       92.48     10.67 o 
  -4   6  17       62.97       64.18      7.50 o 
  -3   6  17        9.13        8.97      3.43 o 
  -2   6  17       18.73       18.50      4.35 o 
  -1   6  17       69.82       69.53      7.33 o 
   0   6  17       12.80        5.53      5.53 o 
   1   6  17       48.30       44.94      6.51 o 
   2   6  17       34.34       39.23      6.43 o 
   3   6  17       14.80       21.96      4.73 o 
   4   6  17      124.15      148.11     15.47 o 
   5   6  17       24.04       32.56      9.18 o 
   6   6  17        8.53       10.17      3.50 o 
   7   6  17       25.87       38.12      6.88 o 
  -6   7  17       29.47       38.48      7.64 o 
  -5   7  17      142.27      150.42     13.06 o 
  -4   7  17       12.77       10.59      5.02 o 
  -3   7  17       58.75       58.30      8.98 o 
  -2   7  17        2.60       10.55      3.65 o 
  -1   7  17       49.42       63.05      7.48 o 
   0   7  17        7.89       11.55      3.60 o 
   1   7  17       33.74       38.95      5.91 o 
   2   7  17       29.51       39.23      9.68 o 
   3   7  17       48.55       63.03      8.04 o 
   4   7  17       26.44       31.31      8.42 o 
   5   7  17       60.34       96.94     14.96 o 
  -3   8  17       21.65       21.95      6.03 o 
  -2   8  17        8.60        5.85      3.60 o 
  -1   8  17        2.62        3.23      2.74 o 
   0   8  17        9.83       11.75      3.33 o 
   1   8  17       80.07      105.74      9.03 o 
   2   8  17       24.06       31.84      4.95 o 
   2  -7  18       19.12       33.82      9.05 o 
   3  -7  18       24.47       41.49      9.81 o 
   4  -7  18       15.89       19.24      6.54 o 
   0  -6  18       14.80       17.48      6.92 o 
   1  -6  18        2.26        4.65      4.53 o 
   2  -6  18      112.10      129.63     14.59 o 
   3  -6  18       45.20       48.53     10.56 o 
   4  -6  18       50.85       62.24     11.57 o 
   5  -6  18        2.39        2.39      3.77 o 
  -1  -5  18      113.80      116.30     13.70 o 
   0  -5  18       10.30       14.33      6.16 o 
   1  -5  18        0.31        3.77      4.15 o 
   2  -5  18       61.20       74.69     12.07 o 
   3  -5  18      129.55      122.59     13.70 o 
   4  -5  18       36.02       35.96      9.05 o 
   5  -5  18       43.43       53.56     10.94 o 
   6  -5  18       63.06       75.44     12.45 o 
   7  -5  18       45.65       56.58     10.44 o 
  -2  -4  18       16.72       15.21      6.79 o 
  -1  -4  18      382.26      409.14     23.89 o 
   0  -4  18      157.81      150.75     14.96 o 
   1  -4  18       15.70       21.63      7.29 o 
   2  -4  18       10.01       10.81      5.53 o 
   3  -4  18       17.76       20.75      7.17 o 
   4  -4  18      153.96      157.42     15.21 o 
   5  -4  18        4.41        3.39      3.77 o 
   6  -4  18       46.18       54.69     10.81 o 
   7  -4  18       10.51       23.26      7.17 o 
   8  -4  18        6.98        8.17      4.27 o 
 -11  -3  18        3.53        3.90      5.16 o 
 -10  -3  18        7.80        7.42      5.53 o 
  -9  -3  18       50.30       74.81     14.08 o 
  -8  -3  18       13.06       18.86      7.54 o 
  -7  -3  18       57.03       67.52     12.45 o 
  -6  -3  18       16.80       24.39      8.05 o 
  -5  -3  18      102.52       72.67     11.69 o 
  -4  -3  18      291.39      265.17     19.24 o 
  -3  -3  18       48.30       42.71      6.67 o 
  -2  -3  18      517.14      493.92     17.39 o 
  -1  -3  18      212.85      199.29     16.85 o 
   0  -3  18      223.50      194.01     16.22 o 
   1  -3  18      223.38      197.53     16.22 o 
   2  -3  18      201.91      202.18     16.72 o 
   3  -3  18       34.29       42.62      9.43 o 
   4  -3  18      358.72      324.77     21.25 o 
   5  -3  18       36.80       39.86      9.18 o 
   6  -3  18       11.30       23.01      7.42 o 
   7  -3  18       47.59       50.54     10.18 o 
   8  -3  18      104.33      126.36     14.21 o 
   9  -3  18       14.98       25.40      6.54 o 
 -11  -2  18        7.29       16.97      6.66 o 
 -10  -2  18       32.69       42.50     10.69 o 
  -9  -2  18       77.61       89.90     14.84 o 
  -8  -2  18       22.34       24.52      8.55 o 
  -7  -2  18       79.20       75.94     12.57 o 
  -6  -2  18      173.36      162.45     15.84 o 
  -5  -2  18       46.96       42.62      9.43 o 
  -4  -2  18      785.59      769.89     51.80 o 
  -3  -2  18       38.89       37.54      5.90 o 
  -2  -2  18     1038.84     1001.39     48.34 o 
  -1  -2  18      243.88      194.28     18.86 o 
   0  -2  18      442.37      439.67     14.98 o 
   1  -2  18       52.74       55.66      8.99 o 
   2  -2  18      711.50      696.56     29.17 o 
   3  -2  18      349.23      336.97     20.75 o 
   4  -2  18      349.47      351.55     21.75 o 
   5  -2  18       97.39       99.08     12.20 o 
   6  -2  18      191.95      171.12     16.09 o 
   7  -2  18       14.46       11.69      5.66 o 
   8  -2  18       33.40       37.85      9.18 o 
   9  -2  18       12.97       19.11      6.66 o 
  10  -2  18       16.64       21.50      6.92 o 
 -11  -1  18       50.99       48.41     11.94 o 
 -10  -1  18       45.34       34.20      9.93 o 
  -9  -1  18        7.96        5.03      5.41 o 
  -8  -1  18      140.43      135.41     15.72 o 
  -7  -1  18       61.11       47.53     10.81 o 
  -6  -1  18      213.68      187.22     16.60 o 
  -5  -1  18      229.66      221.36     11.69 o 
  -4  -1  18      111.36      108.86     11.13 o 
  -3  -1  18      106.95      106.96      7.93 o 
  -2  -1  18       42.94       42.75      5.71 o 
  -1  -1  18      147.94      150.34      9.02 o 
   0  -1  18      176.46      181.54      9.43 o 
   1  -1  18      316.48      303.92     11.63 o 
   2  -1  18      492.31      491.08     17.04 o 
   3  -1  18      203.32      189.10     15.47 o 
   4  -1  18        4.90        9.30      5.03 o 
   5  -1  18       68.16       68.78     11.32 o 
   6  -1  18      249.92      236.76     18.86 o 
   7  -1  18       27.78       29.04      8.68 o 
   8  -1  18       52.57       61.23     11.82 o 
   9  -1  18        3.15        4.26      2.72 o 
  10  -1  18        1.97       -0.63      3.39 o 
 -11   0  18       61.25       83.36     14.96 o 
 -10   0  18      110.26      104.23     15.72 o 
  -9   0  18      390.68      373.93     25.78 o 
  -8   0  18       59.04       67.64     12.57 o 
  -7   0  18       66.40       63.42      5.64 o 
  -6   0  18        0.21        0.61      1.78 o 
  -5   0  18        4.07        5.03      3.11 o 
  -4   0  18       12.01       13.47      4.00 o 
  -3   0  18       18.90       14.08      4.00 o 
  -2   0  18      290.47      272.14     11.68 o 
  -1   0  18      131.97      114.07      7.77 o 
   0   0  18      458.80      423.42     13.84 o 
   1   0  18      126.09      114.97      7.33 o 
   2   0  18      485.17      459.04     13.35 o 
   3   0  18        0.18        3.90      4.90 o 
   4   0  18       30.93       25.60      5.02 o 
   5   0  18        7.35        8.04      3.36 o 
   6   0  18      372.15      379.13     16.21 o 
   7   0  18      104.00      108.03      9.33 o 
   8   0  18       83.10       78.39      9.33 o 
   9   0  18       60.20       65.72      9.14 o 
  10   0  18        7.34       11.64      4.49 o 
 -11   1  18       51.09       53.31     12.20 o 
 -10   1  18       45.44       38.35     10.44 o 
  -9   1  18        7.94        8.05      5.41 o 
  -8   1  18      140.64      141.07     14.27 o 
  -7   1  18       61.17       65.61      6.17 o 
  -6   1  18      213.79      205.04     13.58 o 
  -5   1  18      229.99      211.87     12.38 o 
  -4   1  18      111.19      111.91      7.91 o 
  -3   1  18      106.33      105.32      7.55 o 
  -2   1  18       42.73       35.27      5.20 o 
  -1   1  18      147.82      148.90      8.84 o 
   0   1  18      176.92      174.75      9.25 o 
   1   1  18      317.01      306.99     11.84 o 
   2   1  18      492.73      470.37     10.90 o 
   3   1  18      203.32      199.03     10.12 o 
   4   1  18        4.94        9.05      4.90 o 
   5   1  18       67.85       59.25      7.12 o 
   6   1  18      250.17      228.76     12.67 o 
   7   1  18       27.86       30.35      6.22 o 
   8   1  18       52.42       58.23      8.34 o 
   9   1  18        3.20        5.72      3.25 o 
  10   1  18        1.97        6.94      3.63 o 
 -11   2  18        7.26       14.71      6.66 o 
 -10   2  18       32.71       34.70     10.06 o 
  -9   2  18       77.56       98.12      9.59 o 
  -8   2  18       22.43       23.64      5.64 o 
  -7   2  18       79.18       96.04      9.50 o 
  -6   2  18      173.06      183.16     12.54 o 
  -5   2  18       47.22       48.31      5.56 o 
  -4   2  18      785.49      754.24     57.21 o 
  -3   2  18       38.85       39.96      5.40 o 
  -2   2  18     1039.07      976.61     59.91 o 
  -1   2  18      243.91      200.64     10.18 o 
   0   2  18      443.09      432.26     14.51 o 
   1   2  18       52.64       54.20      6.00 o 
   2   2  18      711.37      680.58     13.51 o 
   3   2  18      348.94      346.32     13.17 o 
   4   2  18      349.48      312.56     13.38 o 
   5   2  18       97.51       91.82      8.34 o 
   6   2  18      192.08      186.08     11.81 o 
   7   2  18       14.48       18.31      4.88 o 
   8   2  18       33.53       36.72      6.98 o 
   9   2  18       12.96       13.89      4.35 o 
  10   2  18       16.60       18.82      5.11 o 
 -11   3  18        3.54        6.66      4.78 o 
 -10   3  18        7.86        8.37      3.87 o 
  -9   3  18       50.21       64.46      8.97 o 
  -8   3  18       13.02       18.24      4.93 o 
  -7   3  18       57.13       77.89      9.87 o 
  -6   3  18       16.89       20.91      4.24 o 
  -5   3  18      102.56      109.23      7.67 o 
  -4   3  18      291.30      261.65     19.11 o 
  -3   3  18       48.23       50.13      6.60 o 
  -2   3  18      518.13      485.07     39.10 o 
  -1   3  18      212.99      186.01     10.36 o 
   0   3  18      223.11      193.42     10.48 o 
   1   3  18      223.29      185.77     21.88 o 
   2   3  18      202.33      209.97     10.97 o 
   3   3  18       34.37       33.65      5.25 o 
   4   3  18      359.64      355.92     14.59 o 
   5   3  18       36.82       36.60      6.22 o 
   6   3  18       11.39       13.12      4.35 o 
   7   3  18       47.70       45.26      7.63 o 
   8   3  18      104.15      110.56     10.42 o 
   9   3  18       15.02       14.42      4.57 o 
  10   3  18       21.64       26.32      5.89 o 
 -10   4  18       12.90       25.10      5.66 o 
  -9   4  18       61.36       62.25      9.07 o 
  -8   4  18       63.47       83.10     10.05 o 
  -7   4  18       48.26       54.88     16.28 o 
  -6   4  18       50.86       56.75      6.71 o 
  -5   4  18      114.81      114.02      8.23 o 
  -4   4  18      114.66      109.57      7.64 o 
  -3   4  18      264.52      246.81     19.24 o 
  -2   4  18       17.01       15.97      7.42 o 
  -1   4  18      382.46      379.82     14.43 o 
   0   4  18      157.22      144.34      9.43 o 
   1   4  18       15.73       20.32      4.70 o 
   2   4  18        9.98        9.13      3.58 o 
   3   4  18       17.77       20.49      7.04 o 
   4   4  18      154.08      129.08      9.18 o 
   5   4  18        4.45        4.74      2.93 o 
   6   4  18       46.41       54.95      7.98 o 
   7   4  18       10.52       12.37      4.20 o 
   8   4  18        6.95       12.95      4.31 o 
   9   4  18       47.73       61.09      9.25 o 
  -9   5  18        7.55       11.91      4.23 o 
  -8   5  18       37.29       44.81      7.73 o 
  -7   5  18       44.92       42.43      7.96 o 
  -6   5  18       59.84       67.74      9.50 o 
  -5   5  18        7.77       12.09      3.63 o 
  -4   5  18        2.51        4.03      2.69 o 
  -3   5  18      122.13      116.82      8.60 o 
  -2   5  18       12.31       17.23      6.92 o 
  -1   5  18      113.74      106.24     13.96 o 
   0   5  18       10.33       14.60      4.02 o 
   1   5  18        0.30        3.27      2.92 o 
   2   5  18       61.20       65.31      7.47 o 
   3   5  18      129.34      142.08     14.59 o 
   4   5  18       35.84       29.04      8.80 o 
   5   5  18       43.57       46.90     11.19 o 
   6   5  18       62.93       66.46      8.69 o 
   7   5  18       45.73       52.74      8.38 o 
   8   5  18        6.39       11.19      3.78 o 
  -8   6  18      135.11      148.51     12.58 o 
  -7   6  18       99.02      107.56     11.95 o 
  -6   6  18       83.73       81.22     10.54 o 
  -5   6  18       11.11       11.27      5.28 o 
  -4   6  18       43.25       38.09      5.93 o 
  -3   6  18        8.30        9.59      3.64 o 
  -2   6  18       14.27        8.52      3.23 o 
  -1   6  18       18.17       16.28      4.08 o 
   0   6  18       14.69       10.81      5.91 o 
   1   6  18        2.28        7.29      4.78 o 
   2   6  18      112.29      115.77      9.10 o 
   3   6  18       45.15       44.26      9.93 o 
   4   6  18       50.72       65.88     12.45 o 
   5   6  18        2.45       11.32      4.65 o 
   6   6  18        1.69       10.69      5.66 o 
   7   6  18       52.58       95.43     15.59 o 
  -6   7  18       20.51       22.59      6.66 o 
  -5   7  18       29.18       30.76      6.86 o 
  -4   7  18        0.14        1.81      3.55 o 
  -3   7  18       17.35       25.70      4.90 o 
  -2   7  18       31.93       31.62      5.51 o 
  -1   7  18       39.92       45.79      6.47 o 
   0   7  18        0.54        2.02      2.54 o 
   1   7  18       14.84       19.66      4.18 o 
   2   7  18       19.16       20.75      7.29 o 
   3   7  18       24.48       41.11      8.80 o 
   4   7  18       15.84       32.82      8.42 o 
   5   7  18       17.20       38.73      9.30 o 
  -2   8  18        0.30        0.86      5.16 o 
  -1   8  18       88.89       95.08      9.13 o 
   0   8  18        1.74        8.54      2.98 o 
   1   8  18       33.55       45.98      7.00 o 
   2  -7  19       97.60      118.69     14.59 o 
   3  -7  19      116.79      147.23     15.97 o 
   4  -7  19        5.91        1.89      4.40 o 
   0  -6  19       26.77       25.40      8.17 o 
   1  -6  19       43.37       37.22      9.93 o 
   2  -6  19       30.39       41.24     10.18 o 
   3  -6  19       54.48       58.84     11.57 o 
   4  -6  19        9.04       16.35      6.41 o 
   5  -6  19       23.29       33.82      8.55 o 
  -1  -5  19      133.82      114.79     13.70 o 
   0  -5  19       76.05       79.71     12.95 o 
   1  -5  19      130.34      146.98     15.47 o 
   2  -5  19        5.46        8.42      5.28 o 
   3  -5  19        6.28       10.06      5.66 o 
   4  -5  19       29.19       21.63      7.80 o 
   5  -5  19       43.08       51.42     10.81 o 
   6  -5  19       14.98       17.60      6.54 o 
   7  -5  19       23.17       20.49      6.29 o 
  -3  -4  19        2.85        1.89      4.27 o 
  -2  -4  19      364.90      316.85     22.25 o 
  -1  -4  19      284.92      300.88     21.12 o 
   0  -4  19      251.11      259.51     19.61 o 
   1  -4  19       54.85       57.33     10.81 o 
   2  -4  19       79.55       73.68     11.94 o 
   3  -4  19       93.30       95.81     13.33 o 
   4  -4  19       34.31       40.23      9.68 o 
   5  -4  19        3.70        3.27      4.40 o 
   6  -4  19       60.16       76.19     12.57 o 
   7  -4  19       11.45        9.05      4.40 o 
   8  -4  19       25.46       29.17      7.92 o 
 -10  -3  19       22.45       35.58     10.06 o 
  -9  -3  19       19.01       21.25      7.80 o 
  -8  -3  19       13.97       17.98      7.92 o 
  -7  -3  19       18.46       14.46      6.92 o 
  -6  -3  19      136.58      149.37     15.59 o 
  -5  -3  19       22.17       23.89      7.92 o 
  -4  -3  19       72.79       85.50     12.32 o 
  -3  -3  19      185.07      169.53     11.01 o 
  -2  -3  19      166.41      149.34     10.12 o 
  -1  -3  19       49.42       55.32     10.69 o 
   0  -3  19      411.24      393.55     23.01 o 
   1  -3  19      178.49      156.79     15.21 o 
   2  -3  19      513.03      499.54     26.15 o 
   3  -3  19       11.62       14.59      6.04 o 
   4  -3  19      139.47      141.07     14.71 o 
   5  -3  19       14.89       18.36      6.79 o 
   6  -3  19       39.53       34.33      8.80 o 
   7  -3  19      130.46      134.16     14.84 o 
   8  -3  19       33.65       45.26      9.93 o 
   9  -3  19        0.19        1.13      3.27 o 
 -11  -2  19       14.38       15.97      6.16 o 
 -10  -2  19       28.46       22.13      7.54 o 
  -9  -2  19        7.73        8.93      5.91 o 
  -8  -2  19       32.16       29.80      8.93 o 
  -7  -2  19      111.38      103.98     14.46 o 
  -6  -2  19       44.32       35.21      9.18 o 
  -5  -2  19      113.02       83.61     12.20 o 
  -4  -2  19      945.12      866.90     47.78 o 
  -3  -2  19       43.86       40.09      6.27 o 
  -2  -2  19      213.37      193.60     10.95 o 
  -1  -2  19      285.00      278.11     12.56 o 
   0  -2  19      529.64      497.35     16.33 o 
   1  -2  19      529.22      532.23     16.34 o 
   2  -2  19      374.01      355.20     21.50 o 
   3  -2  19      216.73      186.09     16.22 o 
   4  -2  19       55.80       63.37     11.06 o 
   5  -2  19      108.47       98.83     12.32 o 
   6  -2  19       52.73       53.94     10.81 o 
   7  -2  19       11.98        6.54      4.78 o 
   8  -2  19       58.11       67.14     12.20 o 
   9  -2  19       17.92       19.99      7.29 o 
  10  -2  19       61.54       77.33     13.45 o 
 -11  -1  19       14.08       27.41      8.55 o 
 -10  -1  19       17.25       28.16      8.93 o 
  -9  -1  19        9.57       11.57      6.29 o 
  -8  -1  19       75.24       66.01     12.70 o 
  -7  -1  19       28.63       29.67      9.30 o 
  -6  -1  19      203.67      175.90     16.47 o 
  -5  -1  19       69.91       64.65      7.49 o 
  -4  -1  19      268.94      246.06     13.08 o 
  -3  -1  19      331.38      313.84     23.57 o 
  -2  -1  19       20.65       25.46      5.91 o 
  -1  -1  19       35.21       35.61      6.10 o 
   0  -1  19       53.25       57.61      6.19 o 
   1  -1  19      284.88      287.01     11.63 o 
   2  -1  19      210.44      197.65     16.09 o 
   3  -1  19       64.44       63.50     10.56 o 
   4  -1  19      728.02      652.18     29.80 o 
   5  -1  19       72.19       73.68     11.82 o 
   6  -1  19       83.66       72.42     12.20 o 
   7  -1  19       37.16       35.46      9.56 o 
   8  -1  19        2.20        6.29      5.03 o 
   9  -1  19       26.12       29.92      8.68 o 
  10  -1  19      110.89      132.65     15.84 o 
 -11   0  19       33.43       32.69     10.06 o 
 -10   0  19        6.66        9.68      5.16 o 
  -9   0  19      316.49      288.56     23.13 o 
  -8   0  19        0.01        5.03      4.78 o 
  -7   0  19      626.52      666.04     24.98 o 
  -6   0  19      154.27      156.33      9.77 o 
  -5   0  19      173.06      164.28     10.04 o 
  -4   0  19       51.28       56.17      6.67 o 
  -3   0  19      149.76      146.75      9.24 o 
  -2   0  19        1.17        0.85      2.36 o 
  -1   0  19       14.53       20.26      4.31 o 
   0   0  19       21.36       17.87      4.04 o 
   1   0  19      231.89      209.24      9.88 o 
   2   0  19      235.71      236.13     17.48 o 
   3   0  19       96.65       73.93     11.44 o 
   4   0  19       22.68       19.87      7.04 o 
   5   0  19      313.49      309.95     14.36 o 
   6   0  19       33.10       34.26      6.28 o 
   7   0  19       50.75       60.77      8.13 o 
   8   0  19       18.01       21.77      5.60 o 
   9   0  19        0.00        3.99      2.77 o 
  10   0  19       16.97       21.79      5.41 o 
 -11   1  19       14.17       13.83      6.92 o 
 -10   1  19       17.21       26.28      8.55 o 
  -9   1  19        9.59        6.04      5.66 o 
  -8   1  19       75.29       79.27      8.56 o 
  -7   1  19       28.59       30.27      6.19 o 
  -6   1  19      203.37      199.48     10.62 o 
  -5   1  19       69.73       74.54      7.22 o 
  -4   1  19      269.70      242.83     22.38 o 
  -3   1  19      330.26      298.93     12.60 o 
  -2   1  19       20.65       24.32      4.69 o 
  -1   1  19       35.40       30.70      5.22 o 
   0   1  19       52.94       57.22      6.10 o 
   1   1  19      285.84      292.63     11.86 o 
   2   1  19      210.74      192.03      7.27 o 
   3   1  19       64.57       62.55      6.52 o 
   4   1  19      728.39      688.28     19.90 o 
   5   1  19       71.80       82.10      8.23 o 
   6   1  19       83.79       85.25      8.79 o 
   7   1  19       37.41       41.39      7.11 o 
   8   1  19        2.19        9.58      3.99 o 
   9   1  19       26.06       22.05      5.64 o 
  10   1  19      110.96      130.76     11.29 o 
 -11   2  19       14.36       15.59      6.54 o 
 -10   2  19       28.37       23.89      8.17 o 
  -9   2  19        7.73       14.50      4.12 o 
  -8   2  19       32.19       38.64      6.98 o 
  -7   2  19      111.31      111.25     13.43 o 
  -6   2  19       44.34       35.39      5.18 o 
  -5   2  19      113.31       88.69      7.16 o 
  -4   2  19      945.94      867.98     33.07 o 
  -3   2  19       44.09       35.81      5.46 o 
  -2   2  19      213.40      197.63     15.91 o 
  -1   2  19      284.54      248.77     11.47 o 
   0   2  19      529.79      477.43     35.77 o 
   1   2  19      527.91      492.21     15.71 o 
   2   2  19      374.02      344.77     13.17 o 
   3   2  19      216.99      191.36     18.17 o 
   4   2  19       55.85       57.40     10.62 o 
   5   2  19      108.42      110.16      9.03 o 
   6   2  19       52.81       57.56      7.73 o 
   7   2  19       11.97        6.01      3.74 o 
   8   2  19       58.15       63.30      8.88 o 
   9   2  19       17.99       26.87      5.69 o 
  10   2  19       61.56       72.75     10.13 o 
 -10   3  19       22.40       28.97      5.78 o 
  -9   3  19       18.96       18.97      5.24 o 
  -8   3  19       13.97       15.09      4.62 o 
  -7   3  19       18.45       26.65      5.58 o 
  -6   3  19      136.88      140.10      8.68 o 
  -5   3  19       22.22       23.67      4.57 o 
  -4   3  19       72.63       85.62     12.57 o 
  -3   3  19      185.33      165.52      9.93 o 
  -2   3  19      166.38      141.24     11.44 o 
  -1   3  19       49.45       49.74      6.21 o 
   0   3  19      410.75      408.44     14.89 o 
   1   3  19      177.98      161.71      9.72 o 
   2   3  19      512.38      480.28     16.25 o 
   3   3  19       11.59       12.07      6.54 o 
   4   3  19      139.81      142.77      9.32 o 
   5   3  19       14.99       18.71      5.72 o 
   6   3  19       39.43       42.28      7.12 o 
   7   3  19      130.38      148.55     11.21 o 
   8   3  19       33.58       38.60      7.92 o 
   9   3  19        0.19        2.21      2.81 o 
 -10   4  19       12.72       13.78      4.28 o 
  -9   4  19       25.58       26.86      6.25 o 
  -8   4  19       22.81       24.08      5.99 o 
  -7   4  19       12.76       21.61      5.66 o 
  -6   4  19        4.94        6.31      2.81 o 
  -5   4  19       32.60       37.54      5.57 o 
  -4   4  19       49.70       47.56      6.19 o 
  -3   4  19        2.84       -0.13      4.53 o 
  -2   4  19      365.21      337.59     21.88 o 
  -1   4  19      285.11      274.70     12.56 o 
   0   4  19      250.41      244.48     12.09 o 
   1   4  19       55.00       56.13      9.68 o 
   2   4  19       79.71       79.90      7.47 o 
   3   4  19       93.14       91.66     12.82 o 
   4   4  19       34.29       32.56      9.30 o 
   5   4  19        3.74        5.59      3.02 o 
   6   4  19       60.13       63.02      8.36 o 
   7   4  19       11.34       12.84      4.15 o 
   8   4  19       25.48       25.94      5.85 o 
   9   4  19       63.37       78.21     14.33 o 
  -9   5  19       23.18       30.25      6.47 o 
  -8   5  19       10.47       19.97      5.45 o 
  -7   5  19        8.56        7.98      4.18 o 
  -6   5  19        3.58        3.84      3.53 o 
  -5   5  19       14.67       13.98      4.02 o 
  -4   5  19       42.76       49.10      6.62 o 
  -3   5  19       77.12       85.40      7.89 o 
  -2   5  19       47.74       44.01     10.18 o 
  -1   5  19      133.84       97.32     13.33 o 
   0   5  19       75.95       89.47      7.82 o 
   1   5  19      130.21      146.69      9.90 o 
   2   5  19        5.48        3.55      4.02 o 
   3   5  19        6.30       22.00      7.29 o 
   4   5  19       29.23       25.52      8.55 o 
   5   5  19       43.11       46.40     11.06 o 
   6   5  19       15.01       19.99      7.42 o 
   7   5  19       23.32       38.10     10.44 o 
   8   5  19        3.94       12.35      3.72 o 
  -7   6  19       30.81       39.30      7.91 o 
  -6   6  19        7.49       14.32      5.24 o 
  -5   6  19       22.44       34.36      7.32 o 
  -4   6  19        2.22        4.64      2.86 o 
  -3   6  19       59.99       65.01      7.60 o 
  -2   6  19       18.93       18.33      4.66 o 
  -1   6  19       29.91       26.92      5.28 o 
   0   6  19       26.84       32.56      9.30 o 
   1   6  19       43.18       44.64     10.06 o 
   2   6  19       30.28       41.52      6.62 o 
   3   6  19       54.63       63.24     11.57 o 
   4   6  19        8.99       14.33      6.16 o 
   5   6  19       23.38       33.19      9.81 o 
   6   6  19       79.84       81.85     14.84 o 
  -5   7  19       43.91       52.08      8.96 o 
  -4   7  19       76.06       84.60     14.46 o 
  -3   7  19       80.90       88.43      8.99 o 
  -2   7  19       46.37       55.22      7.33 o 
  -1   7  19        5.73        8.06      3.18 o 
   0   7  19       50.36       68.72      7.63 o 
   1   7  19       50.37       49.43      6.67 o 
   2   7  19       97.36      102.98     12.57 o 
   4   7  19        5.91        8.55      4.53 o 
   2  -7  20       11.44       24.64      7.29 o 
   3  -7  20       17.31       27.16      7.92 o 
   0  -6  20       33.16       35.58     10.06 o 
   1  -6  20        1.77        3.02      4.15 o 
   2  -6  20       14.76       19.11      7.17 o 
   3  -6  20       13.81       20.87      7.54 o 
   4  -6  20      147.84      155.41     16.47 o 
   5  -6  20       47.76       54.69     11.44 o 
  -2  -5  20       34.22       20.12      7.67 o 
  -1  -5  20        4.26        5.16      5.53 o 
   0  -5  20       24.04       30.18      8.80 o 
   1  -5  20       25.05       27.91      8.80 o 
   2  -5  20        7.05        4.27      4.02 o 
   3  -5  20        7.48        5.53      4.65 o 
   4  -5  20       68.39       91.53     13.96 o 
   5  -5  20       77.54       89.65     13.83 o 
   6  -5  20        0.36       -2.51      3.02 o 
   7  -5  20       68.65       95.56     14.21 o 
  -3  -4  20       27.80       24.39      8.55 o 
  -2  -4  20        9.76        8.80      5.78 o 
  -1  -4  20      319.05      300.88     21.63 o 
   0  -4  20       30.65       41.87      9.93 o 
   1  -4  20        6.89       14.71      6.29 o 
   2  -4  20       80.81       89.77     13.33 o 
   3  -4  20       19.19       25.78      8.17 o 
   4  -4  20       53.90       69.78     12.20 o 
   5  -4  20       48.85       51.17     11.06 o 
   6  -4  20       52.50       70.16     12.32 o 
   7  -4  20       42.09       41.74     10.18 o 
   8  -4  20       50.57       55.07     11.06 o 
 -10  -3  20        9.37       13.08      6.41 o 
  -9  -3  20       35.05       32.56      9.68 o 
  -8  -3  20       16.56       16.97      7.17 o 
  -7  -3  20       25.50       25.52      8.80 o 
  -6  -3  20       75.97       67.39     12.57 o 
  -5  -3  20       34.95       31.68      8.93 o 
  -4  -3  20      106.70      100.03      9.64 o 
  -3  -3  20       95.41       99.22      9.30 o 
  -2  -3  20        3.85        4.81      3.36 o 
  -1  -3  20        0.41        0.75      4.27 o 
   0  -3  20       35.49       41.74      9.56 o 
   1  -3  20       95.76       91.41     12.70 o 
   2  -3  20      305.44      305.78     21.25 o 
   3  -3  20      330.65      330.43     22.25 o 
   4  -3  20        7.34       13.96      6.41 o 
   5  -3  20       20.10       21.88      7.67 o 
   6  -3  20       89.69       93.80     13.70 o 
   7  -3  20        1.35        2.64      3.77 o 
   8  -3  20       26.21       34.45      9.30 o 
   9  -3  20       24.80       21.25      6.66 o 
 -10  -2  20       59.11       63.87     13.58 o 
  -9  -2  20       36.69       44.64     11.32 o 
  -8  -2  20      106.49      107.50     15.72 o 
  -7  -2  20       65.70       70.28     12.57 o 
  -6  -2  20      220.57      195.01     17.60 o 
  -5  -2  20       42.39       36.34      9.43 o 
  -4  -2  20      176.01      181.73     11.32 o 
  -3  -2  20      196.28      176.18     10.95 o 
  -2  -2  20      170.10      166.65     10.33 o 
  -1  -2  20      183.40      186.17     10.65 o 
   0  -2  20      506.13      496.05     16.68 o 
   1  -2  20      124.55      136.83      8.82 o 
   2  -2  20       51.56       52.31     10.31 o 
   3  -2  20       26.92       35.21      8.93 o 
   4  -2  20      162.31      165.97     15.97 o 
   5  -2  20      213.00      203.18     17.85 o 
   6  -2  20       12.36       12.32      5.53 o 
   7  -2  20        5.56        4.27      3.90 o 
   8  -2  20        9.90        9.56      5.16 o 
   9  -2  20        5.89        7.17      4.65 o 
 -11  -1  20       12.32       16.97      6.79 o 
 -10  -1  20        4.84       10.06      5.66 o 
  -9  -1  20        2.48        2.39      3.90 o 
  -8  -1  20       61.48       90.15     14.59 o 
  -7  -1  20       16.05       20.87      7.92 o 
  -6  -1  20      258.92      232.36     18.99 o 
  -5  -1  20       49.27       50.31      7.92 o 
  -4  -1  20       43.30       50.69      6.89 o 
  -3  -1  20      209.73      199.84     11.28 o 
  -2  -1  20       42.09       47.16      6.24 o 
  -1  -1  20       74.00       78.37      7.16 o 
   0  -1  20       96.16       82.17      7.24 o 
   1  -1  20      262.95      254.53     11.36 o 
   2  -1  20      146.95      156.29     15.21 o 
   3  -1  20      566.09      516.01     26.53 o 
   4  -1  20      190.61      180.30     16.35 o 
   5  -1  20        6.36        3.65      4.40 o 
   6  -1  20       15.63       17.48      6.54 o 
   7  -1  20       13.76       19.61      7.42 o 
   8  -1  20       11.44       15.72      6.79 o 
   9  -1  20        6.64        3.27      4.53 o 
  10  -1  20       15.59       22.00      7.92 o 
 -11   0  20        0.04        5.41      5.03 o 
 -10   0  20       75.12       77.07     14.33 o 
  -9   0  20       55.68       83.74     14.33 o 
  -8   0  20        3.61        9.18      5.53 o 
  -7   0  20      404.56      411.15     25.90 o 
  -6   0  20        3.54       10.35      2.81 o 
  -5   0  20        1.89        2.50      2.77 o 
  -4   0  20       15.33       17.20      4.44 o 
  -3   0  20       50.35       52.46      6.44 o 
  -2   0  20       12.85       12.78      3.77 o 
  -1   0  20      142.71      131.05      8.63 o 
   0   0  20        0.70        3.02      3.39 o 
   1   0  20        3.33        4.18      2.59 o 
   2   0  20        0.61        2.26      4.27 o 
   3   0  20      135.57      126.86     14.08 o 
   4   0  20       61.08       58.84     11.06 o 
   5   0  20      442.74      438.24     17.24 o 
   6   0  20       72.61       70.25      8.37 o 
   7   0  20       58.57       64.93      8.48 o 
   8   0  20       12.37       16.18      6.29 o 
   9   0  20        4.58        6.93      3.77 o 
  10   0  20       12.83       15.47      4.75 o 
 -11   1  20       12.27       17.73      6.54 o 
 -10   1  20        4.79        9.18      5.66 o 
  -9   1  20        2.52        2.64      4.40 o 
  -8   1  20       61.19       70.98      8.34 o 
  -7   1  20       16.06       20.42      4.00 o 
  -6   1  20      259.23      276.99     11.17 o 
  -5   1  20       49.45       48.04      6.22 o 
  -4   1  20       43.54       46.40      6.10 o 
  -3   1  20      209.96      182.46     10.17 o 
  -2   1  20       42.04       43.23      5.82 o 
  -1   1  20       74.16       77.57      7.02 o 
   0   1  20       96.60       86.44      7.40 o 
   1   1  20      262.03      234.82     11.02 o 
   2   1  20      146.88      134.53     13.83 o 
   3   1  20      565.44      546.66     17.92 o 
   4   1  20      190.57      173.15     14.65 o 
   5   1  20        6.40        6.48      3.41 o 
   6   1  20       15.56       13.99      4.40 o 
   7   1  20       13.87       13.37      4.52 o 
   8   1  20       11.42       16.31      7.92 o 
   9   1  20        6.68        7.88      3.71 o 
  10   1  20       15.64       24.49      5.55 o 
 -10   2  20       58.99       66.64     13.58 o 
  -9   2  20       36.49       47.24      7.67 o 
  -8   2  20      106.42       96.23     13.01 o 
  -7   2  20       65.55       75.49      7.09 o 
  -6   2  20      220.49      227.39     10.55 o 
  -5   2  20       42.55       37.57      6.47 o 
  -4   2  20      176.08      190.17     10.32 o 
  -3   2  20      196.05      158.43     10.56 o 
  -2   2  20      170.22      161.26      9.58 o 
  -1   2  20      183.02      178.62     15.65 o 
   0   2  20      505.81      483.07     16.08 o 
   1   2  20      124.37      119.68     10.25 o 
   2   2  20       51.79       56.83     10.44 o 
   3   2  20       26.97       29.17      8.80 o 
   4   2  20      162.35      160.41      9.89 o 
   5   2  20      212.89      218.15     20.75 o 
   6   2  20       12.52       14.79      4.50 o 
   7   2  20        5.55        6.24      3.20 o 
   8   2  20        9.84       16.74      4.58 o 
   9   2  20        5.89        7.10      3.65 o 
 -10   3  20        9.41       16.74      4.41 o 
  -9   3  20       35.14       43.11      7.33 o 
  -8   3  20       16.52       20.55      5.19 o 
  -7   3  20       25.48       22.02      5.60 o 
  -6   3  20       76.02       77.76      7.33 o 
  -5   3  20       35.24       27.97      4.89 o 
  -4   3  20      107.03       90.28     12.82 o 
  -3   3  20       95.53       78.58     11.94 o 
  -2   3  20        3.81        8.28      3.38 o 
  -1   3  20        0.42       -2.16      2.43 o 
   0   3  20       35.48       35.42      5.69 o 
   1   3  20       95.87       89.74      8.08 o 
   2   3  20      305.27      270.25     12.32 o 
   3   3  20      330.06      301.38     21.12 o 
   4   3  20        7.31       10.06      6.41 o 
   5   3  20       20.17       25.70      5.12 o 
   6   3  20       89.97      108.74      9.58 o 
   7   3  20        1.31        5.01      3.23 o 
   8   3  20       26.30       33.32      7.86 o 
   9   3  20       24.86       23.91      5.41 o 
  -9   4  20        1.88        1.23      2.93 o 
  -8   4  20       39.13       32.53      6.65 o 
  -7   4  20        2.21        7.49      4.46 o 
  -6   4  20       24.48       23.95      4.74 o 
  -5   4  20      106.99      110.37      8.41 o 
  -4   4  20       60.35       66.94      7.11 o 
  -3   4  20       27.72       22.76      7.80 o 
  -2   4  20        9.75        6.92      6.16 o 
  -1   4  20      319.23      308.00     18.23 o 
   0   4  20       30.53       40.92      6.17 o 
   1   4  20        6.85       14.29      4.31 o 
   2   4  20       80.78       78.40      7.78 o 
   3   4  20       19.12       21.00      7.54 o 
   4   4  20       53.68       60.85     11.82 o 
   5   4  20       48.93       54.82     11.69 o 
   6   4  20       52.60       55.57     12.32 o 
   7   4  20       42.10       52.55      7.87 o 
   8   4  20       50.91       65.19      8.98 o 
  -8   5  20       52.17       62.22      9.38 o 
  -7   5  20       22.17       29.06      6.43 o 
  -6   5  20       66.39       60.99      9.15 o 
  -5   5  20       49.21       44.87      6.71 o 
  -4   5  20       77.27       77.77      7.96 o 
  -3   5  20        1.14       -0.48      2.46 o 
  -2   5  20       34.19       27.91      8.42 o 
  -1   5  20        4.19        6.54      5.03 o 
   0   5  20       24.04       25.65      7.54 o 
   1   5  20       25.11       25.70      5.09 o 
   2   5  20        7.04        7.71      3.24 o 
   3   5  20        7.45       12.82      6.16 o 
   4   5  20       68.42       90.40     13.96 o 
   5   5  20       77.62       83.61     14.08 o 
   6   5  20        0.36        5.03      4.27 o 
   7   5  20       68.65       87.51     15.21 o 
  -7   6  20        2.54       10.31      6.54 o 
  -6   6  20       91.09      112.98     12.31 o 
  -5   6  20       66.97       73.82     10.27 o 
  -4   6  20       71.63       85.34     10.08 o 
  -3   6  20       12.15       18.61      4.60 o 
  -2   6  20        0.13       -1.86      2.37 o 
  -1   6  20       11.46       12.85      3.95 o 
   0   6  20       33.20       37.85      9.68 o 
   1   6  20        1.78        4.02      4.15 o 
   2   6  20       14.71       20.89      4.67 o 
   3   6  20       13.97       22.51      7.42 o 
   4   6  20      147.78      153.65     16.09 o 
   5   6  20       47.72       62.99     12.82 o 
   6   6  20      227.78      267.31     23.01 o 
  -4   7  20       14.21       17.92      5.24 o 
  -3   7  20       49.15       52.69      7.21 o 
  -2   7  20        2.42        5.60      3.05 o 
  -1   7  20       17.26       18.58      4.25 o 
   0   7  20       35.82       52.35      7.00 o 
   1   7  20        5.62        7.51      3.05 o 
   2   7  20       11.48        7.67      4.40 o 
   2  -7  21      122.96      138.68     16.60 o 
   0  -6  21       22.62       24.64      8.42 o 
   1  -6  21       50.25       54.57     11.94 o 
   2  -6  21       14.99       16.60      7.04 o 
   3  -6  21       32.62       38.85     10.18 o 
   4  -6  21       31.72       48.91     11.19 o 
   5  -6  21        5.12       11.32      4.65 o 
  -2  -5  21       80.95       85.12     14.08 o 
  -1  -5  21       27.09       42.62     10.56 o 
   0  -5  21       57.11       50.42     11.19 o 
   1  -5  21       13.69       15.34      6.79 o 
   2  -5  21       74.91       75.57     13.08 o 
   3  -5  21        6.25       15.84      6.66 o 
   4  -5  21       18.50       27.28      7.80 o 
   5  -5  21       82.27       80.22     13.58 o 
   6  -5  21        6.46       11.57      5.16 o 
   7  -5  21       27.35       42.50      9.30 o 
  -3  -4  21      117.16      121.96     14.96 o 
  -2  -4  21      100.78       88.01     13.96 o 
  -1  -4  21      128.20      110.39     13.83 o 
   0  -4  21       25.50       28.92      8.80 o 
   1  -4  21       70.52       70.16     12.20 o 
   2  -4  21       60.99       54.57     11.06 o 
   3  -4  21       58.34       59.47     11.69 o 
   4  -4  21        5.25       12.32      5.53 o 
   5  -4  21       26.66       30.93      8.80 o 
   6  -4  21       17.75       24.64      7.42 o 
   7  -4  21       88.51      104.74     14.96 o 
   8  -4  21       23.81       35.96      8.42 o 
 -10  -3  21        3.94       15.34      5.78 o 
  -9  -3  21        2.83        2.39      3.90 o 
  -8  -3  21        2.75        6.16      5.16 o 
  -7  -3  21       20.30       22.88      8.30 o 
  -6  -3  21       33.18       35.58      9.68 o 
  -5  -3  21       49.87       49.41     10.69 o 
  -4  -3  21       68.53       69.89      8.57 o 
  -3  -3  21       86.50       99.39      9.18 o 
  -2  -3  21       12.41        9.06      3.87 o 
  -1  -3  21       73.69       68.52     11.94 o 
   0  -3  21      102.72      102.85     12.82 o 
   1  -3  21       21.49       22.25      7.54 o 
   2  -3  21       34.56       30.30      8.68 o 
   3  -3  21        3.55        5.28      4.65 o 
   4  -3  21      163.35      168.99     16.47 o 
   5  -3  21       38.89       44.64     10.31 o 
   6  -3  21       16.13       18.23      6.79 o 
   7  -3  21       47.68       63.50     12.07 o 
   8  -3  21        7.87       15.47      6.29 o 
 -10  -2  21       32.62       54.57     12.82 o 
  -9  -2  21       35.74       46.27     11.69 o 
  -8  -2  21        6.46        2.51      5.03 o 
  -7  -2  21       30.03       26.40      8.55 o 
  -6  -2  21       84.32       83.24     13.20 o 
  -5  -2  21      264.54      259.39     19.99 o 
  -4  -2  21        5.09        2.85      3.16 o 
  -3  -2  21      148.21      146.81     10.29 o 
  -2  -2  21       62.25       46.52     10.25 o 
  -1  -2  21       71.91       84.32     10.25 o 
   0  -2  21       90.23       85.21      9.93 o 
   1  -2  21      397.51      422.64     15.25 o 
   2  -2  21      371.13      344.26     22.25 o 
   3  -2  21       13.26        8.05      5.53 o 
   4  -2  21       68.64       70.79     12.20 o 
   5  -2  21        8.70       13.70      6.04 o 
   6  -2  21       10.35       12.95      6.41 o 
   7  -2  21       28.89       38.73      9.68 o 
   8  -2  21       23.60       31.43      9.05 o 
   9  -2  21      108.39      114.04     16.22 o 
 -10  -1  21        6.13       12.82      7.04 o 
  -9  -1  21       88.14       87.38     14.96 o 
  -8  -1  21        6.46        6.41      5.28 o 
  -7  -1  21       37.18       28.04      8.93 o 
  -6  -1  21      279.58      252.72     20.37 o 
  -5  -1  21       80.28       84.38      8.86 o 
  -4  -1  21       78.00       79.41      9.18 o 
  -3  -1  21        0.70        4.69      3.42 o 
  -2  -1  21       27.76       22.44      4.90 o 
  -1  -1  21       44.39       42.48      5.95 o 
   0  -1  21       51.32       41.15      5.74 o 
   1  -1  21      127.51      127.43     12.13 o 
   2  -1  21      523.91      524.18     27.16 o 
   3  -1  21      198.59      202.81     17.35 o 
   4  -1  21      117.33      116.55     13.70 o 
   5  -1  21      292.59      276.36     21.00 o 
   6  -1  21      123.25      116.18     14.21 o 
   7  -1  21       73.11       66.89     12.70 o 
   8  -1  21        4.19       10.81      5.78 o 
   9  -1  21       49.47       68.02     13.58 o 
 -10   0  21       39.53       40.49     11.06 o 
  -9   0  21      129.51      124.48     17.23 o 
  -8   0  21      205.42      209.85     19.74 o 
  -7   0  21      745.39      674.43     33.82 o 
  -6   0  21        6.88       10.85      2.95 o 
  -5   0  21      568.06      509.88     18.18 o 
  -4   0  21      202.21      190.62     18.42 o 
  -3   0  21      159.39      146.87     10.12 o 
  -2   0  21      266.20      227.82     11.56 o 
  -1   0  21      180.18      166.28      9.77 o 
   0   0  21       51.89       46.65      6.00 o 
   1   0  21      167.78      159.50      9.15 o 
   2   0  21       35.06       35.71      9.30 o 
   3   0  21       57.29       51.80     10.94 o 
   4   0  21       30.16       34.83      9.68 o 
   5   0  21       62.87       67.64     12.20 o 
   6   0  21        1.62        3.82      3.11 o 
   7   0  21       60.25       53.36      8.02 o 
   8   0  21        0.06        2.32      3.90 o 
   9   0  21       37.49       38.01      7.37 o 
 -10   1  21        6.13        3.65      4.40 o 
  -9   1  21       88.05       79.71     14.46 o 
  -8   1  21        6.53        9.30      5.41 o 
  -7   1  21       37.31       51.20      6.14 o 
  -6   1  21      279.46      267.20     16.45 o 
  -5   1  21       80.20       82.92     16.53 o 
  -4   1  21       78.35       78.65      7.61 o 
  -3   1  21        0.71        9.52      3.42 o 
  -2   1  21       27.80       23.40      4.80 o 
  -1   1  21       44.36       45.25      5.95 o 
   0   1  21       51.43       48.71      6.12 o 
   1   1  21      127.51      129.75      8.64 o 
   2   1  21      522.83      524.81     26.91 o 
   3   1  21      198.43      179.42     16.85 o 
   4   1  21      117.45      126.01      8.97 o 
   5   1  21      292.74      283.19     14.02 o 
   6   1  21      123.39      111.07      9.77 o 
   7   1  21       73.34       79.86      9.31 o 
   8   1  21        4.22        9.85      3.99 o 
   9   1  21       49.50       61.43      9.20 o 
 -10   2  21       32.48       39.73     10.69 o 
  -9   2  21       35.78       33.83      6.31 o 
  -8   2  21        6.45        8.37      5.16 o 
  -7   2  21       29.90       44.77      6.04 o 
  -6   2  21       84.34       89.85      7.56 o 
  -5   2  21      264.24      240.40     19.24 o 
  -4   2  21        5.08        9.48      3.04 o 
  -3   2  21      148.14      136.01      9.09 o 
  -2   2  21       62.14       54.15      6.48 o 
  -1   2  21       72.03       81.36      7.38 o 
   0   2  21       90.37       75.91      7.09 o 
   1   2  21      397.78      396.87     14.73 o 
   2   2  21      370.85      326.03     21.50 o 
   3   2  21       13.28        8.68      6.16 o 
   4   2  21       68.57       60.85     11.69 o 
   5   2  21        8.74        9.11      4.97 o 
   6   2  21       10.32       16.33      4.71 o 
   7   2  21       28.79       30.40      6.27 o 
   8   2  21       23.58       26.12      6.01 o 
   9   2  21      108.67      121.48     11.30 o 
  -9   3  21        2.80        5.66      4.09 o 
  -8   3  21        2.77        5.25      4.71 o 
  -7   3  21       20.27       19.87      4.11 o 
  -6   3  21       33.32       38.66      5.66 o 
  -5   3  21       49.92       49.17      6.30 o 
  -4   3  21       68.88       64.25     11.44 o 
  -3   3  21       86.50       91.03     12.82 o 
  -2   3  21       12.36       13.62      3.78 o 
  -1   3  21       73.55       62.33      7.09 o 
   0   3  21      102.67      108.36      8.30 o 
   1   3  21       21.41       23.01      4.84 o 
   2   3  21       34.66       33.07      8.68 o 
   3   3  21        3.55        7.04      5.41 o 
   4   3  21      163.02      149.75     16.22 o 
   5   3  21       39.02       43.76     11.06 o 
   6   3  21       16.17       15.09      6.92 o 
   7   3  21       47.76       63.17      8.59 o 
   8   3  21        7.93       10.52      3.81 o 
  -9   4  21       13.18       20.08      5.48 o 
  -8   4  21        6.57       13.38      4.25 o 
  -7   4  21        1.40        2.65      3.20 o 
  -6   4  21       22.42       22.27      4.68 o 
  -5   4  21       97.89       96.77      8.52 o 
  -4   4  21        9.89       13.23      3.63 o 
  -3   4  21      116.99      101.34     14.08 o 
  -2   4  21      100.68       95.43     13.33 o 
  -1   4  21      128.01      122.62     11.19 o 
   0   4  21       25.47       29.62      5.50 o 
   1   4  21       70.80       62.98     11.63 o 
   2   4  21       60.93       56.96     10.94 o 
   3   4  21       58.46       62.74     11.57 o 
   4   4  21        5.30        7.54      5.28 o 
   5   4  21       26.82       26.66      9.30 o 
   6   4  21       17.73       30.93      9.30 o 
   7   4  21       88.65       96.31     15.97 o 
   8   4  21       23.83       25.52      8.42 o 
  -8   5  21       19.25       28.04      6.37 o 
  -7   5  21        0.67        2.73      3.42 o 
  -6   5  21       18.29       23.09      6.22 o 
  -5   5  21        0.63       -0.50      2.61 o 
  -4   5  21       65.73       61.61      7.39 o 
  -3   5  21       50.52       50.26      6.86 o 
  -2   5  21       80.77       68.90     12.57 o 
  -1   5  21       27.07       30.80      8.80 o 
   0   5  21       57.20       52.56     10.69 o 
   1   5  21       13.66       18.95      4.66 o 
   2   5  21       74.67       70.03     11.57 o 
   3   5  21        6.24        6.41      4.65 o 
   4   5  21       18.51       20.62      7.54 o 
   5   5  21       82.28       87.51     14.71 o 
   6   5  21        6.47        4.65      4.90 o 
   7   5  21       27.38       47.53     11.44 o 
  -6   6  21       49.65       48.09      8.75 o 
  -5   6  21       44.54       53.37      9.11 o 
  -4   6  21       16.18       31.22      5.48 o 
  -3   6  21        3.34        5.94      6.25 o 
  -2   6  21       28.75       35.78      5.82 o 
  -1   6  21       26.63       35.58      9.56 o 
   0   6  21       22.60       30.18      8.42 o 
   1   6  21       50.20       74.06     12.57 o 
   3   6  21       32.60       41.99      9.68 o 
   4   6  21       31.58       37.34      9.68 o 
   5   6  21        5.02        7.29      5.03 o 
  -3   7  21        9.02       15.15      3.98 o 
  -2   7  21        5.79       18.04      4.22 o 
  -1   7  21        8.65       11.97      3.70 o 
   0   7  21       51.44       59.25      7.49 o 
   1   7  21       69.07       91.66     14.33 o 
   0  -6  22        3.04        7.80      5.28 o 
   1  -6  22       60.63       87.01     14.71 o 
   2  -6  22      111.63      133.03     15.97 o 
   3  -6  22        0.24        1.01      3.90 o 
   4  -6  22      242.57      268.69     22.51 o 
  -2  -5  22      133.30      138.56     16.60 o 
  -1  -5  22       82.38      102.72     15.47 o 
   0  -5  22        4.13        4.15      4.78 o 
   1  -5  22       28.87       35.08      9.56 o 
   2  -5  22        3.78        8.05      5.03 o 
   3  -5  22       13.11       14.96      6.41 o 
   4  -5  22       31.99       41.11     10.69 o 
   5  -5  22       50.37       78.46     13.58 o 
   6  -5  22       18.84       28.29      8.17 o 
  -3  -4  22      138.36      150.25     16.60 o 
  -2  -4  22      123.29      143.84     16.35 o 
  -1  -4  22       38.23       38.47      9.68 o 
   0  -4  22       48.27       51.17     11.32 o 
   1  -4  22       54.09       70.41     12.70 o 
   2  -4  22       89.81       94.93     14.33 o 
   3  -4  22        7.63        3.52      4.78 o 
   4  -4  22        4.24       11.69      5.91 o 
   5  -4  22       14.19       18.48      6.92 o 
   6  -4  22       65.23       80.09     13.70 o 
   7  -4  22        6.94        6.41      3.90 o 
  -9  -3  22        3.23        1.38      4.15 o 
  -8  -3  22       21.81       28.92      9.56 o 
  -7  -3  22        4.90        7.54      5.66 o 
  -6  -3  22       29.48       33.95      9.56 o 
  -5  -3  22       12.82       15.72      6.54 o 
  -4  -3  22       76.73       81.93      9.20 o 
  -3  -3  22       39.35       44.48      7.15 o 
  -2  -3  22      109.12      113.62      9.40 o 
  -1  -3  22       43.91       46.14     10.81 o 
   0  -3  22      149.27      131.64     14.84 o 
   1  -3  22       12.39        8.93      5.41 o 
   2  -3  22       20.86       16.35      6.29 o 
   3  -3  22       24.45       31.06      8.68 o 
   4  -3  22       22.22       26.91      7.92 o 
   5  -3  22       32.44       34.45      9.56 o 
   6  -3  22       63.03       79.46     13.70 o 
   7  -3  22       34.75       56.20     11.69 o 
   8  -3  22        5.49       13.08      5.53 o 
 -10  -2  22       23.09       37.34      9.93 o 
  -9  -2  22       29.95       22.25      8.42 o 
  -8  -2  22       70.29       73.93     14.21 o 
  -7  -2  22       18.14       21.37      7.92 o 
  -6  -2  22       44.30       51.30     11.06 o 
  -5  -2  22        5.62        8.55      5.03 o 
  -4  -2  22       54.60       70.54      8.44 o 
  -3  -2  22       35.87       34.98      6.48 o 
  -2  -2  22      306.06      306.87     14.46 o 
  -1  -2  22      280.47      253.12     12.87 o 
   0  -2  22      341.27      313.66     13.89 o 
   1  -2  22        5.91        7.29      5.53 o 
   2  -2  22        6.84       11.19      5.78 o 
   3  -2  22      117.50      131.01     14.46 o 
   4  -2  22        3.50       -0.75      3.52 o 
   5  -2  22       88.32       93.29     13.96 o 
   6  -2  22       36.41       46.52     10.69 o 
   7  -2  22       53.18       50.17     11.19 o 
   8  -2  22       12.71       17.35      7.04 o 
 -10  -1  22       56.13       56.45     12.57 o 
  -9  -1  22       16.10       24.27      8.30 o 
  -8  -1  22       25.73       23.76      8.55 o 
  -7  -1  22       96.31       99.08     14.84 o 
  -6  -1  22       83.75       91.66     13.83 o 
  -5  -1  22      109.41       96.67      9.02 o 
  -4  -1  22       63.50       58.89      8.36 o 
  -3  -1  22      299.41      259.62     13.18 o 
  -2  -1  22       31.83       36.61      6.04 o 
  -1  -1  22      191.46      178.00     10.58 o 
   0  -1  22      154.43      134.98      9.12 o 
   1  -1  22       82.15       74.94     12.07 o 
   2  -1  22       82.69       71.54     12.07 o 
   3  -1  22      198.88      170.24     16.60 o 
   4  -1  22      167.36      179.80     17.10 o 
   5  -1  22       19.78       18.11      7.17 o 
   6  -1  22        8.34        6.04      5.66 o 
   7  -1  22       35.16       32.31      9.30 o 
   8  -1  22       18.32       22.38      7.80 o 
   9  -1  22       17.74       18.23      6.66 o 
 -10   0  22       65.75       70.79     14.21 o 
  -9   0  22       24.65       30.93      9.43 o 
  -8   0  22       31.84       32.69      9.56 o 
  -7   0  22       15.79       20.75      7.29 o 
  -6   0  22       36.30       43.88     10.18 o 
  -5   0  22        6.60        9.94      4.04 o 
  -4   0  22       92.17       88.00      8.25 o 
  -3   0  22      125.77      120.99      9.02 o 
  -2   0  22       54.38       70.46      7.54 o 
  -1   0  22        7.15        5.59      3.02 o 
   0   0  22      371.25      379.82     14.68 o 
   1   0  22      176.42      161.69     15.84 o 
   2   0  22      112.94      116.55     13.58 o 
   3   0  22      101.92       88.01     13.20 o 
   4   0  22       78.30       85.00     13.58 o 
   5   0  22      735.07      687.38     33.82 o 
   6   0  22       24.43       30.55      9.18 o 
   7   0  22      592.81      540.90     31.81 o 
   8   0  22        0.00        3.69      4.53 o 
   9   0  22       40.84       54.31      8.67 o 
 -10   1  22       56.09       48.03     11.94 o 
  -9   1  22       16.06       18.99      6.92 o 
  -8   1  22       25.65       24.27      8.30 o 
  -7   1  22       96.33      112.86      9.14 o 
  -6   1  22       83.78       93.39      7.28 o 
  -5   1  22      109.14      116.82      8.78 o 
  -4   1  22       63.68       58.51      7.02 o 
  -3   1  22      300.07      277.31     16.79 o 
  -2   1  22       31.96       39.75      6.04 o 
  -1   1  22      191.03      174.59     15.65 o 
   0   1  22      153.90      142.75      9.20 o 
   1   1  22       82.16       76.95      7.03 o 
   2   1  22       82.74       98.57     13.33 o 
   3   1  22      198.87      192.25     17.60 o 
   4   1  22      167.17      182.31     17.85 o 
   5   1  22       19.78       25.56      5.32 o 
   6   1  22        8.34       11.71      3.91 o 
   7   1  22       35.35       39.10      7.04 o 
   8   1  22       18.32       32.48      6.70 o 
   9   1  22       17.73       18.67      4.83 o 
 -10   2  22       23.08       43.00     11.32 o 
  -9   2  22       29.94       32.06      9.43 o 
  -8   2  22       70.36       75.01      9.32 o 
  -7   2  22       18.10       26.67      4.71 o 
  -6   2  22       44.26       45.39      5.89 o 
  -5   2  22        5.63        3.14      3.52 o 
  -4   2  22       54.50       54.19     10.69 o 
  -3   2  22       36.01       35.03      5.62 o 
  -2   2  22      305.85      280.07     13.05 o 
  -1   2  22      280.02      246.96     12.27 o 
   0   2  22      341.41      301.26     13.33 o 
   1   2  22        5.85        5.72      3.90 o 
   2   2  22        6.75        4.53      5.41 o 
   3   2  22      117.53      126.11     14.59 o 
   4   2  22        3.50       -0.50      3.90 o 
   5   2  22       88.42       87.13     14.21 o 
   6   2  22       36.39       46.27     11.32 o 
   7   2  22       53.32       62.78      8.65 o 
   8   2  22       12.72       14.56      4.60 o 
  -9   3  22        3.22        7.42      3.51 o 
  -8   3  22       21.93       26.27      6.32 o 
  -7   3  22        4.84        9.11      2.95 o 
  -6   3  22       29.49       36.57      5.66 o 
  -5   3  22       12.83       15.21      3.79 o 
  -4   3  22       76.75       70.54     12.20 o 
  -3   3  22       39.28       39.86      9.43 o 
  -2   3  22      109.34      111.27     13.70 o 
  -1   3  22       43.96       51.32      9.43 o 
   0   3  22      149.01      134.41      9.31 o 
   1   3  22       12.38       18.04      4.29 o 
   2   3  22       20.90       19.11      7.80 o 
   3   3  22       24.64       35.96      9.56 o 
   4   3  22       22.19       22.13      7.67 o 
   5   3  22       32.57       38.47     10.56 o 
   6   3  22       63.07       63.24     13.33 o 
   7   3  22       34.84       50.42     12.20 o 
   8   3  22        5.57       10.81      6.41 o 
  -8   4  22        3.12        1.11      2.92 o 
  -7   4  22       18.33       16.90      5.10 o 
  -6   4  22       29.11       31.17      5.27 o 
  -5   4  22       19.54       19.25      4.42 o 
  -4   4  22       10.56       13.44      3.96 o 
  -3   4  22      138.79      141.95     15.47 o 
  -2   4  22      123.38      134.66     14.71 o 
  -1   4  22       38.14       37.22      9.05 o 
   0   4  22       48.25       48.39      7.23 o 
   1   4  22       54.01       65.79      7.50 o 
   2   4  22       89.76       96.56     13.33 o 
   3   4  22        7.66       15.09      7.04 o 
   4   4  22        4.24        9.30      5.53 o 
   5   4  22       14.35       18.23      6.92 o 
   6   4  22       65.37       77.83     14.33 o 
   7   4  22        6.91       15.21      6.29 o 
  -7   5  22       17.10       25.44      5.89 o 
  -6   5  22        4.82        2.98      2.78 o 
  -5   5  22       30.30       32.41      5.82 o 
  -4   5  22        8.34       10.10      3.69 o 
  -3   5  22       16.79       24.06      4.94 o 
  -2   5  22      133.41      136.42     15.84 o 
  -1   5  22       82.50       85.75     13.33 o 
   0   5  22        4.18        0.00      4.27 o 
   1   5  22       28.82       28.65      5.35 o 
   2   5  22        3.77       -0.38      4.27 o 
   3   5  22       13.07       13.83      5.53 o 
   4   5  22       31.83       41.24     10.18 o 
   5   5  22       50.50       47.78     11.69 o 
   6   5  22       18.85       20.75      7.04 o 
  -5   6  22        8.52        7.39      3.23 o 
  -4   6  22       18.43       25.55      5.38 o 
  -3   6  22       32.20       42.33      6.44 o 
  -2   6  22        6.45        8.76      3.25 o 
  -1   6  22       94.69       91.91     14.71 o 
   0   6  22        3.06        2.77      5.03 o 
   1   6  22       60.75       65.76     11.82 o 
   3   6  22        0.25       13.45      5.03 o 
   4   6  22      242.29      283.65     22.76 o 
  -2   7  22       14.82       17.78      4.03 o 
  -1   7  22        7.55        9.58      3.60 o 
   0   7  22        5.99       10.81      3.31 o 
   1   7  22       46.16       42.75     10.06 o 
   0  -6  23       36.84       45.01     11.44 o 
   1  -6  23        5.99       12.07      6.16 o 
   2  -6  23       83.04      102.35     15.97 o 
   3  -6  23        6.26       11.69      5.78 o 
  -2  -5  23       31.52       34.20     10.18 o 
  -1  -5  23      171.00      181.68     18.99 o 
   0  -5  23        9.45       15.84      6.79 o 
   1  -5  23       70.99       68.27     13.33 o 
   2  -5  23       36.50       36.71      9.81 o 
   3  -5  23        5.91        6.41      4.90 o 
   4  -5  23       44.04       60.10     12.57 o 
   5  -5  23       17.08       28.79      8.17 o 
  -3  -4  23        3.85        1.76      4.15 o 
  -2  -4  23       44.31       51.30     11.69 o 
  -1  -4  23       90.56       93.42     14.46 o 
   0  -4  23       84.14       79.21     13.45 o 
   1  -4  23       27.43       41.24     10.56 o 
   2  -4  23       67.66       65.38     12.70 o 
   3  -4  23        5.18        3.77      4.53 o 
   4  -4  23        8.74       10.44      5.78 o 
   5  -4  23        8.05       11.69      6.29 o 
   6  -4  23       24.69       32.56      9.30 o 
   7  -4  23       23.17       35.33      9.30 o 
  -9  -3  23        1.53        1.89      3.77 o 
  -8  -3  23       11.77       12.82      6.92 o 
  -7  -3  23       17.42       11.94      6.29 o 
  -6  -3  23        9.26       12.57      6.16 o 
  -5  -3  23      119.28      121.21     14.71 o 
  -4  -3  23       22.14       21.51      5.23 o 
  -3  -3  23        2.64        6.00      3.35 o 
  -2  -3  23       58.87       64.08      8.11 o 
  -1  -3  23       15.44       13.45      6.79 o 
   0  -3  23       53.91       64.50     12.57 o 
   1  -3  23       45.88       46.65     10.94 o 
   2  -3  23       56.64       44.01     10.44 o 
   3  -3  23       20.01       17.10      6.92 o 
   4  -3  23       14.91       22.38      7.92 o 
   5  -3  23        0.19        7.54      4.78 o 
   6  -3  23       42.08       40.23     10.31 o 
   7  -3  23        7.80        5.41      4.65 o 
  -9  -2  23       47.92       53.44     12.70 o 
  -8  -2  23       16.11       18.73      7.80 o 
  -7  -2  23        9.44        6.41      5.28 o 
  -6  -2  23       34.06       38.73     10.06 o 
  -5  -2  23        3.03        7.84      3.32 o 
  -4  -2  23       86.11       98.20      9.76 o 
  -3  -2  23      118.12      120.83      9.61 o 
  -2  -2  23       27.86       25.58      5.65 o 
  -1  -2  23      242.36      248.93     13.06 o 
   0  -2  23       12.54       13.80      4.13 o 
   1  -2  23       59.64       64.25     12.07 o 
   2  -2  23       68.84       70.66     12.45 o 
   3  -2  23       68.56       67.27     12.57 o 
   4  -2  23       15.07       11.44      6.04 o 
   5  -2  23        2.72        6.54      4.65 o 
   6  -2  23       29.71       25.02      8.68 o 
   7  -2  23      106.20       98.83     15.21 o 
   8  -2  23       14.32       12.70      6.04 o 
  -9  -1  23        0.89        9.43      5.41 o 
  -8  -1  23       36.36       28.16      9.05 o 
  -7  -1  23       61.77       60.73     12.82 o 
  -6  -1  23       69.85       76.32     13.20 o 
  -5  -1  23       57.05       68.35      9.62 o 
  -4  -1  23       20.44       19.99      4.92 o 
  -3  -1  23      189.63      176.10     11.25 o 
  -2  -1  23      212.33      205.64     11.82 o 
  -1  -1  23      133.41      117.35      9.05 o 
   0  -1  23       71.55       68.97      6.99 o 
   1  -1  23      119.78      103.98     14.08 o 
   2  -1  23       39.95       40.99     10.44 o 
   3  -1  23      197.86      192.25     18.11 o 
   4  -1  23      331.38      312.07     23.01 o 
   5  -1  23       13.85       19.74      7.42 o 
   6  -1  23       20.01       19.74      7.92 o 
   7  -1  23       46.16       39.23     10.69 o 
   8  -1  23       19.63       21.12      7.42 o 
 -10   0  23       25.16       33.45     10.06 o 
  -9   0  23        0.48        3.27      3.65 o 
  -8   0  23       50.54       39.61     10.81 o 
  -7   0  23       53.74       60.98     12.70 o 
  -6   0  23      106.85       96.69     14.21 o 
  -5   0  23      152.84      160.51     17.04 o 
  -4   0  23      382.42      399.75     16.57 o 
  -3   0  23       74.23       77.59      8.13 o 
  -2   0  23      138.71      129.22      9.38 o 
  -1   0  23       35.81       32.21      5.55 o 
   0   0  23       43.98       51.99      6.40 o 
   1   0  23      200.15      208.21     17.85 o 
   2   0  23       78.80       77.70     12.57 o 
   3   0  23      108.55      122.34     14.96 o 
   4   0  23        1.72        8.93      6.41 o 
   5   0  23      445.15      452.26     28.16 o 
   6   0  23       14.93       25.90      8.68 o 
   7   0  23      159.80      172.51     18.48 o 
   8   0  23       42.65       43.00     11.19 o 
  -9   1  23        0.88        0.13      4.02 o 
  -8   1  23       36.38       28.16      8.93 o 
  -7   1  23       61.57       78.23      7.13 o 
  -6   1  23       69.83       86.14      7.47 o 
  -5   1  23       57.28       73.80     15.78 o 
  -4   1  23       20.40       23.98      5.97 o 
  -3   1  23      189.88      173.14     12.51 o 
  -2   1  23      212.47      178.29     15.21 o 
  -1   1  23      133.61      105.95      8.33 o 
   0   1  23       71.04       65.60      7.12 o 
   1   1  23      119.71       98.45     13.33 o 
   2   1  23       39.87       43.76     10.44 o 
   3   1  23      197.89      202.43     18.61 o 
   4   1  23      331.49      328.29     23.64 o 
   5   1  23       13.87       12.82      7.17 o 
   6   1  23       20.07       26.15      9.18 o 
   7   1  23       46.26       46.15      7.59 o 
   8   1  23       19.72       26.63      5.73 o 
  -9   2  23       47.79       49.04     11.82 o 
  -8   2  23       16.08       30.87      6.28 o 
  -7   2  23        9.43        9.46      3.28 o 
  -6   2  23       34.02       35.34      5.53 o 
  -5   2  23        3.01        9.68      5.16 o 
  -4   2  23       86.48       85.25     12.82 o 
  -3   2  23      118.35      129.49      9.25 o 
  -2   2  23       27.89       31.16      5.47 o 
  -1   2  23      242.30      239.55     12.30 o 
   0   2  23       12.59       12.22      3.53 o 
   1   2  23       59.71       72.80     11.82 o 
   2   2  23       68.89       62.87     11.82 o 
   3   2  23       68.61       74.43     12.95 o 
   4   2  23       15.04       24.39      8.30 o 
   5   2  23        2.71        3.27      4.40 o 
   6   2  23       29.80       38.47     10.06 o 
   7   2  23      106.64       90.78     15.34 o 
   8   2  23       14.28       22.00      6.92 o 
  -9   3  23        1.52        3.29      2.54 o 
  -8   3  23       11.80       20.26      5.44 o 
  -7   3  23       17.35       21.58      4.47 o 
  -6   3  23        9.21       11.71      3.35 o 
  -5   3  23      119.18      121.44      8.71 o 
  -4   3  23       22.09       21.12      7.42 o 
  -3   3  23        2.60        7.54      4.53 o 
  -2   3  23       59.03       66.81      7.32 o 
  -1   3  23       15.34       14.81      4.12 o 
   0   3  23       54.00       52.58      6.87 o 
   1   3  23       45.79       57.33     10.81 o 
   2   3  23       56.39       49.79     10.56 o 
   3   3  23       19.87       13.83      6.16 o 
   4   3  23       14.88       13.33      7.17 o 
   5   3  23        0.19       -0.63      3.39 o 
   6   3  23       42.11       44.01     11.44 o 
   7   3  23        7.80        5.66      5.28 o 
  -8   4  23        7.77        8.66      3.86 o 
  -7   4  23        1.98        2.00      3.07 o 
  -6   4  23       35.91       31.73      5.59 o 
  -5   4  23       15.21       21.20      4.66 o 
  -4   4  23       12.82       15.10      4.08 o 
  -3   4  23        3.90        0.75      4.65 o 
  -2   4  23       44.28       37.34      9.56 o 
  -1   4  23       90.43       79.09     12.45 o 
   0   4  23       83.88       91.62      8.43 o 
   1   4  23       27.45       38.10      9.18 o 
   2   4  23       67.40       67.02     11.94 o 
   3   4  23        5.13        4.65      4.65 o 
   4   4  23        8.77       19.36      7.29 o 
   5   4  23        8.03        3.65      5.28 o 
   6   4  23       24.71       35.46     10.31 o 
   7   4  23       23.20       17.10      7.04 o 
  -7   5  23       19.03       21.33      5.99 o 
  -6   5  23       45.91       60.40      7.73 o 
  -5   5  23       24.01       25.12      5.10 o 
  -4   5  23       64.52       74.18      8.12 o 
  -3   5  23       16.29       20.31      4.82 o 
  -2   5  23       31.68       35.46      9.81 o 
  -1   5  23      170.86      178.42     17.35 o 
   0   5  23        9.40       13.33      6.04 o 
   1   5  23       70.98       68.52     11.19 o 
   2   5  23       36.66       51.93     10.81 o 
   3   5  23        5.86        8.55      5.16 o 
   4   5  23       43.88       48.91     10.94 o 
   5   5  23       16.96       35.21      9.43 o 
  -5   6  23       19.47       21.82      4.82 o 
  -4   6  23       30.94       44.75      6.64 o 
  -3   6  23       30.59       27.73      5.50 o 
  -2   6  23       50.69       53.80      7.18 o 
  -1   6  23       24.21       30.30      8.80 o 
   0   6  23       36.85       34.33      9.18 o 
   0  -6  24        3.11        4.78      4.90 o 
   1  -6  24       12.28       21.63      7.29 o 
   2  -6  24        6.54        5.28      4.78 o 
  -2  -5  24      153.58      147.99     17.48 o 
  -1  -5  24       14.87       10.94      6.29 o 
   0  -5  24       37.11       42.62     11.32 o 
   1  -5  24      133.87      129.00     16.09 o 
   2  -5  24       53.95       64.50     13.08 o 
   3  -5  24       51.61       48.66     11.57 o 
   4  -5  24        9.60        4.78      4.15 o 
   5  -5  24       11.83       22.00      6.66 o 
  -3  -4  24       57.47       73.81     13.83 o 
  -2  -4  24       15.12       10.31      6.54 o 
  -1  -4  24       48.41       55.95     12.07 o 
   0  -4  24        8.75       12.70      6.79 o 
   1  -4  24        9.51       14.84      6.41 o 
   2  -4  24       28.62       39.10     10.31 o 
   3  -4  24       12.56       17.60      7.29 o 
   4  -4  24        8.56       14.08      6.66 o 
   5  -4  24       19.05       26.91      8.68 o 
   6  -4  24        5.89        4.78      4.90 o 
  -8  -3  24       31.13       44.26     11.94 o 
  -7  -3  24       35.83       43.13     11.32 o 
  -6  -3  24        4.88       11.44      5.78 o 
  -5  -3  24       11.42       13.45      6.54 o 
  -4  -3  24       11.24       13.84      4.51 o 
  -3  -3  24       37.85       38.88      7.02 o 
  -2  -3  24       17.48       17.88      4.86 o 
  -1  -3  24       11.88        9.30      6.41 o 
   0  -3  24       24.23       28.79      9.05 o 
   1  -3  24       11.73       12.82      6.92 o 
   2  -3  24      123.18      110.90     15.34 o 
   3  -3  24        0.61        3.90      4.53 o 
   4  -3  24       15.38       27.03      8.55 o 
   5  -3  24       56.96       72.42     13.58 o 
   6  -3  24        9.38       20.87      7.80 o 
   7  -3  24       16.77       31.18      9.18 o 
  -9  -2  24        5.10        6.54      5.28 o 
  -8  -2  24        5.54       10.44      5.66 o 
  -7  -2  24       22.36       25.52      9.18 o 
  -6  -2  24       33.05       34.58      9.93 o 
  -5  -2  24       24.68       27.25      6.00 o 
  -4  -2  24       33.98       38.78      6.80 o 
  -3  -2  24       73.80       71.06      8.53 o 
  -2  -2  24       57.92       57.43      7.77 o 
  -1  -2  24        6.39        6.63      3.71 o 
   0  -2  24      166.77      154.90     16.47 o 
   1  -2  24      148.08      133.28     15.34 o 
   2  -2  24       67.52       67.90     12.57 o 
   3  -2  24        9.95        9.30      6.04 o 
   4  -2  24       49.89       45.77     11.44 o 
   5  -2  24       31.65       36.34      9.81 o 
   6  -2  24        5.90       11.57      6.16 o 
   7  -2  24        6.03       10.81      5.78 o 
  -9  -1  24        4.43       10.56      6.16 o 
  -8  -1  24        6.41       13.58      6.79 o 
  -7  -1  24       82.45       80.85     14.33 o 
  -6  -1  24        2.91        3.65      5.03 o 
  -5  -1  24       37.96       39.55      6.80 o 
  -4  -1  24        7.62        7.21      3.82 o 
  -3  -1  24       49.46       52.68      7.41 o 
  -2  -1  24      256.99      233.20     12.86 o 
  -1  -1  24       12.82       15.38      4.15 o 
   0  -1  24       66.95       75.55      7.40 o 
   1  -1  24       75.46       92.04     13.83 o 
   2  -1  24       43.48       42.88     10.44 o 
   3  -1  24      196.40      188.10     18.36 o 
   4  -1  24       20.87       16.97      7.29 o 
   5  -1  24      171.89      200.04     19.36 o 
   6  -1  24       41.36       42.88     10.94 o 
   7  -1  24        0.26        1.26      4.27 o 
   8  -1  24        9.08        5.41      4.78 o 
  -9   0  24      128.58      146.35     17.48 o 
  -8   0  24      303.72      277.24     23.76 o 
  -7   0  24        0.02        4.15      4.90 o 
  -6   0  24       88.24       98.95     14.84 o 
  -5   0  24       21.40       20.01      4.79 o 
  -4   0  24      161.41      153.40     10.67 o 
  -3   0  24       34.85       31.33      5.96 o 
  -2   0  24       90.70      104.47      8.55 o 
  -1   0  24      146.33      142.88      9.81 o 
   0   0  24       25.40       25.24      4.98 o 
   1   0  24      200.86      215.76     18.48 o 
   2   0  24      279.74      295.22     22.00 o 
   3   0  24      526.16      498.03     28.92 o 
   4   0  24       12.09       12.45      7.17 o 
   5   0  24      248.85      273.85     22.51 o 
   6   0  24       23.94       29.04      9.05 o 
   7   0  24       14.86       21.00      8.05 o 
   8   0  24       51.97       73.18     14.59 o 
  -9   1  24        4.44        8.05      5.03 o 
  -8   1  24        6.37       11.19      5.53 o 
  -7   1  24       82.47       96.08      7.22 o 
  -6   1  24        2.93        2.95      2.41 o 
  -5   1  24       38.05       32.31      9.05 o 
  -4   1  24        7.59       16.38      4.39 o 
  -3   1  24       49.44       54.84      7.16 o 
  -2   1  24      256.79      227.38     12.45 o 
  -1   1  24       12.85       12.77      3.77 o 
   0   1  24       66.87       72.85      7.55 o 
   1   1  24       75.57       73.55     12.45 o 
   2   1  24       43.47       39.35     10.31 o 
   3   1  24      196.94      188.73     18.23 o 
   4   1  24       20.95       23.39      8.68 o 
   5   1  24      171.79      192.12     18.99 o 
   6   1  24       41.50       43.25     11.57 o 
   7   1  24        0.25        0.50      4.02 o 
   8   1  24        9.09        9.05      5.78 o 
  -9   2  24        5.11        8.42      4.53 o 
  -8   2  24        5.58        5.48      3.13 o 
  -7   2  24       22.32       30.01      5.00 o 
  -6   2  24       32.86       33.04      5.25 o 
  -5   2  24       24.72       22.00      7.92 o 
  -4   2  24       33.97       27.41      8.30 o 
  -3   2  24       73.80       75.33      7.98 o 
  -2   2  24       57.95       57.44      7.11 o 
  -1   2  24        6.40        8.85      3.40 o 
   0   2  24      166.20      158.22     10.13 o 
   1   2  24      147.89      157.80     15.84 o 
   2   2  24       67.51       57.08     11.32 o 
   3   2  24        9.96       11.82      5.78 o 
   4   2  24       49.90       40.36     10.31 o 
   5   2  24       31.71       33.45      9.43 o 
   6   2  24        5.81       12.95      6.29 o 
   7   2  24        6.03       10.44      6.54 o 
  -8   3  24       31.14       40.50     10.44 o 
  -7   3  24       35.87       43.82      6.48 o 
  -6   3  24        4.89        6.30      2.84 o 
  -5   3  24       11.48       10.01      3.27 o 
  -4   3  24       11.21       13.58      5.91 o 
  -3   3  24       37.88       37.34      9.43 o 
  -2   3  24       17.56       27.41      7.92 o 
  -1   3  24       11.93       10.45      3.29 o 
   0   3  24       24.32       27.85      5.06 o 
   1   3  24       11.66       20.49      7.17 o 
   2   3  24      123.33      123.09     14.21 o 
   3   3  24        0.62        6.66      4.65 o 
   4   3  24       15.35       21.12      7.80 o 
   5   3  24       57.04       74.69     13.96 o 
   6   3  24        9.38       10.81      6.04 o 
   7   3  24       16.73       26.03      8.55 o 
  -7   4  24       10.50       13.86      4.71 o 
  -6   4  24       49.04       54.71      7.21 o 
  -5   4  24       28.66       40.96      6.12 o 
  -4   4  24      128.94      141.69     16.03 o 
  -3   4  24       57.51       59.60     11.94 o 
  -2   4  24       14.94       14.46      6.04 o 
  -1   4  24       48.56       52.93     10.69 o 
   0   4  24        8.72        7.00      3.01 o 
   1   4  24        9.48       17.35      6.29 o 
   2   4  24       28.52       43.63     10.06 o 
   3   4  24       12.49       18.73      7.04 o 
   4   4  24        8.57       13.70      5.78 o 
   5   4  24       19.18       19.24      7.54 o 
   6   4  24        5.83       12.20      5.78 o 
  -6   5  24       21.35       30.84      5.62 o 
  -5   5  24       47.71       66.11      8.01 o 
  -4   5  24      225.95      254.72     16.36 o 
  -3   5  24      177.05      209.05     11.93 o 
  -2   5  24      153.63      160.94     17.10 o 
  -1   5  24       14.88       12.20      5.91 o 
   0   5  24       36.96       37.22      9.18 o 
   2   5  24       54.00       72.30     12.57 o 
   3   5  24       51.71       63.75     12.45 o 
   4   5  24        9.51       11.94      6.16 o 
  -3   6  24       41.32       46.65      6.84 o 
  -2   6  24       30.13       36.55      6.24 o 
  -1   6  24        6.46        9.18      5.91 o 
   0   6  24        3.09        3.02      3.52 o 
  -1  -6  25        0.95       -0.63      4.02 o 
   0  -6  25      112.16      130.76     18.99 o 
  -2  -5  25       47.00       64.25     13.96 o 
  -1  -5  25      155.35      192.25     19.74 o 
   0  -5  25       78.44       97.95     16.09 o 
   1  -5  25       71.14       85.50     15.21 o 
   2  -5  25       54.23       50.17     11.82 o 
   3  -5  25       20.60       19.61      7.67 o 
   4  -5  25       12.11       14.96      6.54 o 
  -3  -4  25       10.10       14.71      6.54 o 
  -2  -4  25      126.08      149.75     17.10 o 
  -1  -4  25        5.42        6.29      4.90 o 
   0  -4  25       50.94       63.37     13.33 o 
   1  -4  25      193.88      221.92     20.87 o 
   2  -4  25       21.32       32.82      9.81 o 
   3  -4  25       33.00       34.83      9.81 o 
   4  -4  25        4.78        5.66      4.90 o 
   5  -4  25        5.62       10.94      6.04 o 
  -8  -3  25        2.79        7.92      6.16 o 
  -7  -3  25        2.58       -2.89      4.27 o 
  -6  -3  25       16.52       16.72      7.29 o 
  -5  -3  25        1.31       -2.51      3.65 o 
  -4  -3  25      116.24      132.37     10.91 o 
  -3  -3  25       41.27       39.67      7.25 o 
  -2  -3  25       24.55       34.35      9.68 o 
  -1  -3  25       53.96       52.56     12.07 o 
   0  -3  25        0.79        0.63      4.27 o 
   1  -3  25        6.50        8.68      5.28 o 
   2  -3  25       39.12       36.21     10.18 o 
   3  -3  25       26.43       25.40      9.18 o 
   4  -3  25       10.38       16.09      6.92 o 
   5  -3  25       22.48       34.83      9.93 o 
   6  -3  25        7.82       12.32      6.04 o 
  -8  -2  25        6.52       10.69      6.29 o 
  -7  -2  25       24.44       25.78      8.55 o 
  -6  -2  25        1.93        5.28      5.03 o 
  -5  -2  25        2.52        5.16      3.49 o 
  -4  -2  25        0.83        0.74      2.96 o 
  -3  -2  25        5.54        6.70      3.69 o 
  -2  -2  25        0.52        1.44      2.70 o 
  -1  -2  25       40.73       44.50      6.92 o 
   0  -2  25       21.49       23.76      8.68 o 
   1  -2  25      123.00      113.41     15.59 o 
   2  -2  25       42.00       45.26     10.94 o 
   3  -2  25       58.01       53.31     11.94 o 
   4  -2  25       14.63       21.63      7.54 o 
   5  -2  25       26.75       18.23      7.17 o 
   6  -2  25        9.58        5.41      5.03 o 
   7  -2  25        5.62        5.28      4.40 o 
  -9  -1  25       99.62       83.74     15.59 o 
  -8  -1  25       48.26       48.28     12.20 o 
  -7  -1  25       13.34       12.20      6.54 o 
  -6  -1  25       21.19       31.56      9.56 o 
  -5  -1  25      103.24      104.97      9.77 o 
  -4  -1  25       17.13       20.49      5.16 o 
  -3  -1  25       57.14       55.71      7.72 o 
  -2  -1  25        8.45       13.03      4.15 o 
  -1  -1  25       48.01       50.97      7.02 o 
   0  -1  25       23.36       19.74      7.54 o 
   1  -1  25       86.08       81.35     13.58 o 
   2  -1  25      118.53      111.53     15.47 o 
   3  -1  25        2.55        3.27      5.03 o 
   4  -1  25        2.41        8.30      5.91 o 
   5  -1  25       23.00       25.27      8.80 o 
   6  -1  25        2.03        5.28      5.16 o 
   7  -1  25       45.73       62.11     13.20 o 
  -9   0  25       15.52       12.07      6.29 o 
  -8   0  25       51.56       76.32     14.71 o 
  -7   0  25        0.08        8.30      5.91 o 
  -6   0  25       77.60       80.34     13.96 o 
  -5   0  25       35.79       35.14      6.39 o 
  -4   0  25       38.01       42.17      6.91 o 
  -3   0  25        4.84        9.19      3.58 o 
  -2   0  25       63.42       78.02      8.30 o 
  -1   0  25        0.88        1.81      2.77 o 
   0   0  25        0.00        0.75      4.02 o 
   1   0  25       53.83       60.73     11.82 o 
   2   0  25       10.18       12.07      6.41 o 
   3   0  25      481.08      526.82     30.43 o 
   4   0  25      105.62       84.74     14.33 o 
   5   0  25        0.34        2.51      4.65 o 
   6   0  25        3.23        4.27      5.28 o 
   7   0  25      107.28      118.44     17.35 o 
  -9   1  25       99.60       92.92     16.22 o 
  -8   1  25       48.27       47.02     11.94 o 
  -7   1  25       13.35       21.75      7.92 o 
  -6   1  25       21.10       25.46      5.08 o 
  -5   1  25      103.26       93.17     13.96 o 
  -4   1  25       17.14       18.43      4.55 o 
  -3   1  25       57.20       60.86      7.64 o 
  -2   1  25        8.42       10.97      3.44 o 
  -1   1  25       47.92       43.75      6.48 o 
   0   1  25       23.37       22.88      7.80 o 
   1   1  25       86.10       74.56     12.70 o 
   2   1  25      118.27      118.57     14.71 o 
   3   1  25        2.55        6.79      5.53 o 
   4   1  25        2.45        9.05      5.91 o 
   5   1  25       23.12       20.37      7.04 o 
   6   1  25        2.00        6.29      4.53 o 
   7   1  25       45.78       70.16     14.08 o 
  -8   2  25        6.48        4.88      6.35 o 
  -7   2  25       24.37       29.73      4.92 o 
  -6   2  25        1.92       10.18      3.07 o 
  -5   2  25        2.51        3.27      4.02 o 
  -4   2  25        0.82        0.25      3.39 o 
  -3   2  25        5.57        7.57      3.06 o 
  -2   2  25        0.53        4.41      2.69 o 
  -1   2  25       40.70       35.61      5.92 o 
   0   2  25       21.52       28.92      8.30 o 
   1   2  25      122.63      132.77     14.46 o 
   2   2  25       41.90       47.90     10.69 o 
   3   2  25       58.32       49.41     11.69 o 
   4   2  25       14.67       12.20      6.41 o 
   5   2  25       26.75       26.28      9.05 o 
   6   2  25        9.62        6.79      5.16 o 
   7   2  25        5.63        9.18      5.78 o 
  -8   3  25        2.80        5.18      3.96 o 
  -7   3  25        2.57        9.72      3.25 o 
  -6   3  25       16.63       23.23      4.69 o 
  -5   3  25        1.31        2.04      2.60 o 
  -4   3  25      116.52      104.11     14.84 o 
  -3   3  25       41.12       30.80      8.30 o 
  -2   3  25       24.62       35.21      9.05 o 
  -1   3  25       53.89       52.83      7.06 o 
   0   3  25        0.79       -2.22      2.51 o 
   1   3  25        6.59        2.64      4.40 o 
   2   3  25       39.04       54.95     11.32 o 
   3   3  25       26.60       20.49      7.42 o 
   4   3  25       10.38       17.48      6.54 o 
   5   3  25       22.40       25.78      8.42 o 
   6   3  25        7.83        6.92      4.65 o 
  -7   4  25        8.01        4.68      2.90 o 
  -6   4  25        6.55        4.87      2.84 o 
  -5   4  25        5.08        8.08      2.83 o 
  -4   4  25        9.37       13.85      5.20 o 
  -3   4  25       10.16       13.83      6.54 o 
  -2   4  25      125.90      123.09     14.33 o 
  -1   4  25        5.42       10.56      4.90 o 
   0   4  25       50.91       68.03      7.91 o 
   1   4  25      193.95      222.30     18.36 o 
   2   4  25       21.33       30.05      8.30 o 
   3   4  25       33.15       29.04      9.05 o 
   4   4  25        4.80        7.42      4.90 o 
   5   4  25        5.56       11.44      4.90 o 
  -5   5  25       42.68       56.48     10.67 o 
  -4   5  25       22.16       26.48      5.17 o 
  -3   5  25      122.53      147.78     10.32 o 
  -2   5  25       47.23       61.74     12.45 o 
  -1   5  25      155.49      160.56     16.72 o 
   0   5  25       78.80       80.72     12.82 o 
   2   5  25       54.23       65.51     12.20 o 
   3   5  25       20.65       41.49      9.93 o 
   4   5  25       12.19       17.73      6.41 o 
  -2   6  25        5.95       10.52      4.22 o 
  -1   6  25        0.96        4.02      4.65 o 
  -2  -5  26       83.68      102.10     16.72 o 
  -1  -5  26        9.89       18.61      7.29 o 
   0  -5  26      195.18      229.59     21.88 o 
   1  -5  26       35.94       39.35     10.69 o 
   2  -5  26       64.43       77.58     14.84 o 
  -3  -4  26       33.70       41.87     10.94 o 
  -2  -4  26       22.21       32.44     10.06 o 
  -1  -4  26      123.64      129.63     15.97 o 
   0  -4  26       12.04       11.94      6.54 o 
   1  -4  26       10.12       27.16      8.42 o 
   2  -4  26        2.98        3.77      4.27 o 
   3  -4  26        4.58       15.72      6.54 o 
   4  -4  26       12.20        9.81      5.53 o 
  -7  -3  26       11.31       15.47      7.17 o 
  -6  -3  26       13.32       18.36      6.92 o 
  -5  -3  26        2.13        0.38      4.02 o 
  -4  -3  26        1.11        0.74      2.63 o 
  -3  -3  26       50.80       63.86     12.45 o 
  -2  -3  26       13.33       12.71      4.21 o 
  -1  -3  26       31.69       34.33      9.93 o 
   0  -3  26       60.13       48.91     11.69 o 
   1  -3  26       29.36       24.90      8.42 o 
   2  -3  26        8.50        8.93      5.66 o 
   3  -3  26       45.53       51.93     12.45 o 
   4  -3  26       18.62       16.35      7.54 o 
   5  -3  26       23.77       32.69      9.43 o 
  -8  -2  26        9.04       13.45      6.92 o 
  -7  -2  26        7.65       11.19      6.04 o 
  -6  -2  26       51.25       36.21      9.93 o 
  -5  -2  26       32.30       30.02      6.39 o 
  -4  -2  26       99.39      118.39     15.21 o 
  -3  -2  26       18.09       15.75      4.68 o 
  -2  -2  26       23.69       22.92      5.41 o 
  -1  -2  26       12.76       15.47      4.18 o 
   0  -2  26       68.26       81.98     13.83 o 
   1  -2  26       39.14       48.41     11.57 o 
   2  -2  26        2.70        4.15      5.03 o 
   3  -2  26       11.90       14.71      6.54 o 
   4  -2  26        9.05       10.69      6.04 o 
   5  -2  26       43.27       55.70     12.82 o 
   6  -2  26        3.90        5.78      4.27 o 
  -8  -1  26       10.59        8.93      5.66 o 
  -7  -1  26        0.90        3.02      4.65 o 
  -6  -1  26       54.04       67.90     13.33 o 
  -5  -1  26       39.89       44.19      7.40 o 
  -4  -1  26      171.04      158.82     12.51 o 
  -3  -1  26       93.71       95.67     15.65 o 
  -2  -1  26       43.69       48.21      7.28 o 
  -1  -1  26       11.38       22.85      6.66 o 
   0  -1  26      220.40      221.42     19.49 o 
   1  -1  26        1.45        6.54      5.41 o 
   2  -1  26       10.60        9.81      6.29 o 
   3  -1  26        1.74        4.78      4.53 o 
   4  -1  26       25.87       35.96     10.31 o 
   5  -1  26       51.02       53.19     12.57 o 
   6  -1  26       35.52       48.28     11.94 o 
   7  -1  26        3.06       12.32      7.17 o 
  -8   0  26      309.98      330.68     26.66 o 
  -7   0  26      136.40      159.81     18.23 o 
  -6   0  26        0.02        3.39      4.27 o 
  -5   0  26        0.37       -1.13      2.61 o 
  -4   0  26        9.96       10.92      3.76 o 
  -3   0  26        1.72        9.58      3.29 o 
  -2   0  26       53.76       59.96      7.72 o 
  -1   0  26       19.74       20.13      4.74 o 
   0   0  26       45.49       63.12     12.20 o 
   1   0  26       10.49       17.10      7.17 o 
   2   0  26       17.28       21.25      8.05 o 
   3   0  26       81.63       96.19     15.09 o 
   4   0  26       42.37       59.09     12.82 o 
   5   0  26       29.69       44.26     11.06 o 
   6   0  26       33.24       21.50      9.56 o 
   7   0  26        0.93        5.66      4.78 o 
  -8   1  26       10.55       11.94      6.16 o 
  -7   1  26        0.92        2.89      4.15 o 
  -6   1  26       53.99       71.32      7.23 o 
  -5   1  26       39.94       46.90     10.94 o 
  -4   1  26      171.22      172.12     14.40 o 
  -3   1  26       93.49      107.21      9.38 o 
  -2   1  26       43.71       56.70      7.45 o 
  -1   1  26       11.48       14.52      4.23 o 
   0   1  26      220.47      241.53     19.61 o 
   1   1  26        1.44        7.42      5.28 o 
   2   1  26       10.59       14.21      6.66 o 
   3   1  26        1.75       -1.89      4.27 o 
   4   1  26       25.93       29.92      9.81 o 
   5   1  26       50.92       57.21     12.70 o 
   6   1  26       35.65       42.62     11.19 o 
   7   1  26        3.07        1.63      4.02 o 
  -8   2  26        9.03        6.66      5.28 o 
  -7   2  26        7.71       15.02      3.64 o 
  -6   2  26       51.28       45.95      6.15 o 
  -5   2  26       32.26       28.29      9.05 o 
  -4   2  26       99.43       97.95     14.21 o 
  -3   2  26       18.06       24.02      7.29 o 
  -2   2  26       23.84       23.46      4.89 o 
  -1   2  26       12.82       15.65      5.78 o 
   0   2  26       68.03       76.07     12.45 o 
   1   2  26       39.19       49.41     10.81 o 
   2   2  26        2.70        4.27      4.53 o 
   3   2  26       11.89       12.70      6.66 o 
   4   2  26        9.00       12.57      6.29 o 
   5   2  26       43.30       61.48     13.45 o 
   6   2  26        3.94        9.30      5.66 o 
  -7   3  26       11.36       13.08      3.50 o 
  -6   3  26       13.29       16.69      4.13 o 
  -5   3  26        2.12        4.17      2.84 o 
  -4   3  26        1.09        2.64      4.40 o 
  -3   3  26       50.95       56.08     11.44 o 
  -2   3  26       13.29       15.97      6.16 o 
  -1   3  26       31.48       28.28      5.60 o 
   0   3  26       60.20       57.21     10.94 o 
   1   3  26       29.26       40.99      9.93 o 
   2   3  26        8.49        3.02      4.53 o 
   3   3  26       45.49       61.99     12.57 o 
   4   3  26       18.65       21.75      7.80 o 
   5   3  26       23.70       31.43      9.18 o 
  -6   4  26       39.83       49.06      6.92 o 
  -5   4  26       26.60       27.94      5.10 o 
  -4   4  26       30.10       37.91      6.09 o 
  -3   4  26       33.71       34.95      9.56 o 
  -2   4  26       22.18       31.18      8.30 o 
  -1   4  26      123.74      124.35     13.83 o 
   1   4  26       10.15       12.95      5.03 o 
   2   4  26        2.98       15.21      6.16 o 
   3   4  26        4.54        3.14      4.27 o 
   4   4  26       12.20        9.18      5.53 o 
  -4   5  26      106.95      118.82     10.34 o 
  -3   5  26       18.38       23.69      4.84 o 
  -2   5  26       83.81      112.28     15.84 o 
  -1   5  26        9.83       14.46      6.04 o 
   2   5  26       64.28       75.82     12.07 o 
  -2  -5  27        2.88        3.14      4.65 o 
  -1  -5  27      112.02      149.25     17.85 o 
   0  -5  27       82.55       90.28     16.22 o 
  -3  -4  27       41.68       50.54     12.20 o 
  -2  -4  27       30.59       42.62     10.94 o 
  -1  -4  27       17.21       24.02      8.30 o 
   0  -4  27       50.27       62.11     13.58 o 
   1  -4  27       18.36       24.14      8.05 o 
   2  -4  27        4.47       13.33      6.66 o 
   3  -4  27       28.65       36.09     10.56 o 
  -6  -3  27       11.42       10.56      6.04 o 
  -5  -3  27       12.28        8.80      5.16 o 
  -4  -3  27       23.61       35.98      6.94 o 
  -3  -3  27       32.82       33.16      6.57 o 
  -2  -3  27       29.40       35.93      6.40 o 
  -1  -3  27       14.34       18.86      6.92 o 
   0  -3  27       28.26       36.34      9.81 o 
   1  -3  27        1.03        4.15      4.15 o 
   2  -3  27        0.88        3.65      4.90 o 
   3  -3  27       23.27       29.30      9.56 o 
   4  -3  27        2.85        2.39      4.65 o 
   5  -3  27       19.68       19.36      7.80 o 
  -7  -2  27       23.06       31.06      9.18 o 
  -6  -2  27       10.40       10.31      5.91 o 
  -5  -2  27       48.57       53.19      8.29 o 
  -4  -2  27       24.76       27.07      5.89 o 
  -3  -2  27       64.22       71.49      9.06 o 
  -2  -2  27       24.51       26.17      5.71 o 
  -1  -2  27        8.57        8.55      5.16 o 
   0  -2  27        6.64        6.66      5.53 o 
   1  -2  27      124.31      128.25     15.72 o 
   2  -2  27        9.47       10.81      6.16 o 
   3  -2  27       21.58       23.13      8.55 o 
   4  -2  27       17.49       14.46      6.79 o 
   5  -2  27       23.51       27.03      8.68 o 
  -7  -1  27       51.53       67.14     13.96 o 
  -6  -1  27       24.98       29.55      9.05 o 
  -5  -1  27       34.32       31.54      6.17 o 
  -4  -1  27       35.06       52.52      7.96 o 
  -3  -1  27       10.76       18.67      4.84 o 
  -2  -1  27       32.92       43.57      6.89 o 
  -1  -1  27      137.06      146.86     16.09 o 
   0  -1  27       79.58      101.47     14.96 o 
   1  -1  27       78.43       92.41     14.59 o 
   2  -1  27       14.65       16.85      6.79 o 
   3  -1  27       14.21       14.96      6.79 o 
   4  -1  27       26.41       37.22     10.06 o 
   5  -1  27        7.42        2.77      5.28 o 
   6  -1  27       31.51       43.63     11.57 o 
  -7   0  27        4.90       19.11      7.04 o 
  -6   0  27       38.84       61.36     13.08 o 
  -5   0  27        0.01        1.55      2.70 o 
  -4   0  27        0.00        2.92      2.64 o 
  -3   0  27       18.20       25.40      5.22 o 
  -2   0  27       42.40       42.04      6.96 o 
  -1   0  27        7.10        5.91      4.90 o 
   0   0  27        0.45        0.63      3.77 o 
   1   0  27       81.40       70.03     13.20 o 
   2   0  27        0.98        6.29      4.78 o 
   3   0  27       21.18       17.10      6.66 o 
   4   0  27        7.37       13.45      6.54 o 
   5   0  27      521.89      626.53     35.96 o 
   6   0  27       29.10       20.75      7.80 o 
  -7   1  27       51.74       62.74     13.45 o 
  -6   1  27       24.90       39.03      6.63 o 
  -5   1  27       34.34       37.47     10.06 o 
  -4   1  27       35.23       35.96      9.56 o 
  -3   1  27       10.64       19.23      4.40 o 
  -2   1  27       32.95       45.87      7.02 o 
  -1   1  27      137.02      151.89     10.38 o 
   0   1  27       79.57       97.95     14.21 o 
   1   1  27       78.43       82.10     13.45 o 
   2   1  27       14.65       17.23      7.17 o 
   3   1  27       14.25       18.36      7.67 o 
   4   1  27       26.40       44.26     11.19 o 
   5   1  27        7.39       14.84      6.04 o 
   6   1  27       31.53       34.20      9.18 o 
  -7   2  27       23.13       29.68      4.78 o 
  -6   2  27       10.38       13.28      3.68 o 
  -5   2  27       48.71       46.77     11.57 o 
  -4   2  27       24.71       19.49      6.66 o 
  -3   2  27       64.33       64.25     11.94 o 
  -2   2  27       24.47       26.36      5.29 o 
  -1   2  27        8.55        8.47      3.46 o 
   0   2  27        6.59        6.29      4.40 o 
   1   2  27      124.21      112.91     13.83 o 
   2   2  27        9.58        5.78      4.65 o 
   3   2  27       21.52       17.73      7.80 o 
   4   2  27       17.57       25.90      8.17 o 
   5   2  27       23.54       34.20      9.30 o 
  -6   3  27       11.29       13.23      3.35 o 
  -5   3  27       12.25       11.24      3.54 o 
  -4   3  27       23.56       38.35      9.81 o 
  -3   3  27       32.85       20.87      7.29 o 
  -2   3  27       29.35       37.47      9.43 o 
  -1   3  27       14.44       13.37      4.65 o 
   0   3  27       28.28       19.49      7.04 o 
   1   3  27        1.02        9.43      5.28 o 
   2   3  27        0.88        6.79      5.03 o 
   3   3  27       23.38       33.07      9.43 o 
   4   3  27        2.83        3.77      4.15 o 
   5   3  27       19.68       22.38      7.29 o 
  -5   4  27       29.09       34.70      5.59 o 
  -4   4  27       18.89       26.83      5.17 o 
  -3   4  27       41.75       38.10      9.56 o 
  -2   4  27       30.53       42.62     10.18 o 
  -1   4  27       17.16       20.62      5.91 o 
   1   4  27       18.32       15.47      6.54 o 
   2   4  27        4.43        9.93      5.03 o 
   3   4  27       28.46       33.07      9.56 o 
  -2   5  27        2.92        6.41      4.27 o 
  -1   5  27      111.83      121.08     13.58 o 
  -3  -4  28        7.61       11.94      6.04 o 
  -2  -4  28       16.26       14.71      6.79 o 
  -1  -4  28        0.53       11.06      6.16 o 
   0  -4  28       47.00       51.55     12.20 o 
   1  -4  28        2.96       10.31      5.78 o 
   2  -4  28       52.31       69.15     14.59 o 
  -5  -3  28       14.03       18.99      7.17 o 
  -4  -3  28        1.65        7.93      3.53 o 
  -3  -3  28       53.87       69.73      9.27 o 
  -2  -3  28        6.18       19.74      7.42 o 
  -1  -3  28        1.60        5.28      4.53 o 
   0  -3  28       33.70       22.51      8.05 o 
   1  -3  28       23.58       22.88      8.17 o 
   2  -3  28       10.30       12.20      6.29 o 
   3  -3  28       10.81       16.47      6.54 o 
   4  -3  28        1.46        1.01      5.03 o 
  -6  -2  28       26.78       29.67      9.18 o 
  -5  -2  28       35.03       47.70      8.26 o 
  -4  -2  28       18.52       28.18      9.30 o 
  -3  -2  28        6.31        6.17      3.47 o 
  -2  -2  28       15.22       17.84      4.59 o 
  -1  -2  28       22.28       20.12      7.54 o 
   0  -2  28        2.60       -1.51      4.02 o 
   1  -2  28        7.51        9.68      5.53 o 
   2  -2  28       56.52       76.19     14.59 o 
   3  -2  28        4.42        4.65      6.04 o 
   4  -2  28       27.44       27.79      8.80 o 
   5  -2  28       22.60       22.88      8.80 o 
  -7  -1  28       26.60       38.10     10.56 o 
  -6  -1  28      104.41      122.72     17.35 o 
  -5  -1  28      167.47      181.52     12.75 o 
  -4  -1  28       97.37      111.45     10.37 o 
  -3  -1  28        7.91       14.90      4.36 o 
  -2  -1  28       17.31       25.02      5.37 o 
  -1  -1  28       18.96       22.00      7.67 o 
   0  -1  28       42.07       47.78     11.32 o 
   1  -1  28        7.33       11.69      6.41 o 
   2  -1  28        5.38       12.45      6.29 o 
   3  -1  28       26.40       32.56      9.68 o 
   4  -1  28       33.02       45.89     11.82 o 
   5  -1  28       26.84       30.43      8.68 o 
  -7   0  28       30.96       40.99     10.94 o 
  -6   0  28      210.35      200.80     19.99 o 
  -5   0  28       14.41       17.22      4.14 o 
  -4   0  28        1.94        5.22      4.97 o 
  -3   0  28       48.38       52.13      7.67 o 
  -2   0  28        0.14        1.17      2.59 o 
  -1   0  28       17.45       25.15      7.67 o 
   0   0  28       16.48       21.63      7.42 o 
   1   0  28       48.15       51.05     11.32 o 
   2   0  28        6.77       12.45      6.29 o 
   3   0  28       18.76       29.04      8.68 o 
   4   0  28      103.09      126.49     17.85 o 
   5   0  28        0.83        8.17      4.90 o 
  -7   1  28       26.61       32.82     10.31 o 
  -6   1  28      104.43      133.31     16.66 o 
  -5   1  28      167.52      158.05     17.10 o 
  -4   1  28       97.45      106.62     14.96 o 
  -3   1  28        7.96       13.03      5.16 o 
  -2   1  28       17.29       24.33      5.31 o 
  -1   1  28       18.83       15.09      6.54 o 
   0   1  28       42.08       51.30     11.06 o 
   1   1  28        7.28       14.96      6.66 o 
   2   1  28        5.43        7.29      4.90 o 
   3   1  28       26.42       28.42      9.30 o 
   4   1  28       32.93       47.78     11.82 o 
   5   1  28       26.86       36.46      9.68 o 
  -6   2  28       26.76       36.07      5.47 o 
  -5   2  28       35.25       41.62     10.31 o 
  -4   2  28       18.59       21.25      7.54 o 
  -3   2  28        6.36       12.07      4.90 o 
  -2   2  28       15.22       23.27      4.51 o 
  -1   2  28       22.29       19.99      6.92 o 
   0   2  28        2.56        7.42      5.03 o 
   1   2  28        7.56        1.26      4.15 o 
   2   2  28       56.48       53.06     11.82 o 
   3   2  28        4.48        2.89      4.15 o 
   4   2  28       27.49       49.04     11.69 o 
   5   2  28       22.70       22.76      8.05 o 
  -5   3  28       14.15       20.41      4.34 o 
  -4   3  28        1.65        4.65      4.15 o 
  -3   3  28       53.72       62.74     12.45 o 
  -2   3  28        6.18        6.54      4.02 o 
   0   3  28       33.68       31.81      8.55 o 
   1   3  28       23.45       21.00      7.29 o 
   2   3  28       10.28       22.76      7.54 o 
   3   3  28       10.84       14.46      5.53 o 
   4   3  28        1.45        8.05      5.16 o 
  -4   4  28        9.64       12.91      5.55 o 
  -3   4  28        7.64        4.27      3.77 o 
  -2   4  28       16.32       20.24      6.41 o 
   1   4  28        2.98       -1.01      2.77 o 
   2   4  28       52.27       67.64     12.82 o 
  -4  -3  29        3.93        3.04      2.74 o 
  -3  -3  29       14.46       19.44      4.98 o 
  -2  -3  29       30.54       36.97     10.44 o 
  -1  -3  29       37.87       48.16     11.94 o 
   0  -3  29       46.67       55.32     12.57 o 
   1  -3  29       13.23       23.13      8.42 o 
   2  -3  29       12.79        9.43      4.90 o 
  -5  -2  29       49.26       72.86     11.32 o 
  -4  -2  29       16.16       24.51      5.25 o 
  -3  -2  29       27.25       38.74      7.48 o 
  -2  -2  29       15.52       22.38      8.05 o 
  -1  -2  29       37.95       37.59      9.81 o 
   0  -2  29       37.78       47.78     11.69 o 
   1  -2  29       19.56       25.90      8.80 o 
   2  -2  29       17.92       24.27      8.42 o 
   3  -2  29        3.18        8.30      4.65 o 
  -6  -1  29      166.89      163.45     18.11 o 
  -5  -1  29       47.18       71.88      9.25 o 
  -4  -1  29       23.85       30.49      5.68 o 
  -3  -1  29       18.95       17.36      4.55 o 
  -2  -1  29        2.55        1.38      4.02 o 
  -1  -1  29        1.04        2.77      4.40 o 
   0  -1  29       59.57       63.75     13.20 o 
   1  -1  29       94.21       92.92     15.47 o 
   2  -1  29      150.60      137.93     16.72 o 
   3  -1  29       30.91       33.19      9.81 o 
   4  -1  29       41.01       38.85     10.81 o 
  -6   0  29        0.51        6.41      4.90 o 
  -5   0  29        0.93       11.69      5.16 o 
  -4   0  29       11.53       13.86      3.99 o 
  -3   0  29        0.12        1.89      2.51 o 
  -2   0  29        0.22        4.35      2.41 o 
  -1   0  29        2.81        3.77      4.53 o 
   0   0  29       48.75       55.95     12.20 o 
   1   0  29        0.08        6.29      5.03 o 
   2   0  29       13.19       19.49      7.80 o 
   3   0  29      311.58      391.03     28.16 o 
   4   0  29       29.88       34.95      9.81 o 
  -6   1  29      166.88      195.64     19.99 o 
  -5   1  29       47.23       60.35     12.57 o 
  -4   1  29       23.81       25.02      7.92 o 
  -3   1  29       18.89       22.99      6.10 o 
  -2   1  29        2.56       -1.95      1.95 o 
  -1   1  29        1.04        4.53      4.27 o 
   0   1  29       59.47       73.30     13.33 o 
   1   1  29       94.28      120.96     16.60 o 
   2   1  29      150.55      150.63     16.85 o 
   3   1  29       30.84       43.63     10.94 o 
   4   1  29       41.05       44.38     11.06 o 
  -5   2  29       49.29       55.83     12.20 o 
  -4   2  29       16.16       18.11      6.41 o 
  -3   2  29       27.28       28.29      8.17 o 
  -2   2  29       15.38       16.85      5.53 o 
  -1   2  29       37.93       39.86      8.93 o 
   0   2  29       37.79       36.84      9.56 o 
   1   2  29       19.52       25.90      8.05 o 
   2   2  29       17.93       18.48      7.04 o 
   3   2  29        3.18        5.16      4.65 o 
  -4   3  29        3.91        6.92      4.65 o 
  -3   3  29       14.52       16.09      5.41 o 
  -2   3  29       30.53       43.76      9.18 o 
   0   3  29       46.70       64.25     11.69 o 
   1   3  29       13.24       20.75      7.29 o 
   2   3  29       12.76       22.63      7.29 o 
  -2  -3  30        5.16       12.70      6.04 o 
  -1  -3  30       34.94       56.33     12.70 o 
   0  -3  30       25.44       45.89     11.82 o 
  -4  -2  30       51.95       72.13      9.52 o 
  -3  -2  30       50.14       58.23     11.00 o 
  -2  -2  30       32.06       39.86     10.94 o 
  -1  -2  30       10.74       17.85      7.17 o 
   0  -2  30       14.78       31.43      9.05 o 
   1  -2  30        3.52        2.77      4.90 o 
   2  -2  30        5.10        8.80      4.90 o 
  -5  -1  30        7.57        7.04      4.78 o 
  -4  -1  30       23.34       27.98      5.82 o 
  -3  -1  30       41.82       50.86      7.73 o 
  -2  -1  30       18.27       29.04      8.68 o 
  -1  -1  30       75.07       80.85     14.46 o 
   0  -1  30       49.45       55.32     12.07 o 
   1  -1  30       53.26       61.36     13.20 o 
   2  -1  30       62.69       68.52     13.70 o 
   3  -1  30       29.31       35.46     10.18 o 
  -5   0  30       28.80       28.79      9.05 o 
  -4   0  30        7.89       10.41      3.77 o 
  -3   0  30        0.10        7.90      2.97 o 
  -2   0  30        0.75        3.77      4.40 o 
  -1   0  30        3.22        9.93      5.03 o 
   0   0  30        0.07        4.90      4.53 o 
   1   0  30       72.79       98.95     15.97 o 
   2   0  30      152.93      175.02     18.86 o 
   3   0  30        9.84       14.71      6.92 o 
  -5   1  30        7.56        7.54      5.28 o 
  -4   1  30       23.19       21.50      7.42 o 
  -3   1  30       41.82       43.53      6.49 o 
  -2   1  30       18.29       24.64      7.80 o 
  -1   1  30       75.09       76.70     13.45 o 
   0   1  30       49.45       56.08     12.20 o 
   1   1  30       53.04       50.04     11.32 o 
   2   1  30       62.67       79.34     14.33 o 
   3   1  30       29.20       45.77     11.19 o 
  -4   2  30       51.88       62.24     12.45 o 
  -3   2  30       50.22       52.93     11.19 o 
  -1   2  30       10.66       21.12      6.92 o 
   0   2  30       14.72       30.18      7.92 o 
   1   2  30        3.48        7.67      4.65 o 
   2   2  30        5.09       14.08      5.53 o 
   0   3  30       25.37       43.00      8.80 o 
  -3  -1  31       27.35       42.75     10.81 o 
  -2  -1  31       33.19       40.23      9.93 o 
  -1  -1  31        8.62        9.05      5.28 o 
   0  -1  31        2.25       12.32      5.78 o 
   1  -1  31       54.40       72.30     14.21 o 
  -3   0  31        0.31        3.06      2.32 o 
  -2   0  31        2.95        3.02      3.90 o 
  -1   0  31        0.85        5.03      4.27 o 
   0   0  31        8.27       14.08      5.78 o 
   1   0  31        4.49       10.44      5.41 o 
  -3   1  31       27.24       36.21      8.68 o 
  -2   1  31       33.14       39.86      9.56 o 
  -1   1  31        8.64       14.08      5.78 o 
   0   1  31        2.24        6.16      5.16 o 
   1   1  31       54.45       60.60     12.57 o 
                                                 
